# Supplementary material for: Closed and open structures of the eukaryotic magnesium channel Mrs2 reveal the auto-ligand-gating regulation mechanism
Source: Nat Struct Mol Biol. 2024 Nov 28;32(3):491–501. doi: 10.1038/s41594-024-01432-1 (PMC11919701; doi:10.1038/s41594-024-01432-1)
Supplement: Supplementary file 6 — Statistical source data. [file 41594_2024_1432_MOESM6_ESM.xlsx]

## Sheet: Source data for Fig. 3k
Notes on sample preperation:
1. Assumed [protein]:[Mg] = 1:1.
2. Samples were digested in 67% HNO3 at 85°C.
3. Sample dilution factor (DF) = 10.
Sample Name		24 Mg [ He ]	25 Mg [ He ]	26 Mg [ He ]				[Mg]:[sample]
		Conc. (ppb)	Conc. (ppb)	Conc. (ppb)	average [Mg], ppb	average [Mg], µM	[sample], µM	Trial	Average	SD	Sample Name
buffer 1		7.62486	7.76214	12.6976	9.36154	3.74461	N/A	N/A	N/A	N/A	buffer
buffer 2		2.13586	2.3852	5.28616	3.26907	1.30763
buffer 3		2.24906	2.58173	5.94052	3.59044	1.43617
buffer 4		2.66607	3.06663	6.49097	4.07456	1.62982
buffer 5		3.67698	3.95006	3.9361	3.85438	1.54175
CtMg-Mg sample1		14.2553	14.0132	20.0632	16.1106	6.44424	14.2912	0.450923	0.343083	0.0622348	CtMg-Mg
CtMg-Mg sample2		9.48548	9.423	12.8474	10.5853	4.23412		0.296275
CtMg-Mg sample3		9.58177	10.2749	12.9201	10.9256	4.37024		0.3058
CtMg-Mg sample4		10.9335	11.1792	13.3771	11.83	4.73198		0.331112
CtMg-Mg sample5		12.1348	11.5957	11.7801	11.8368	4.73473		0.331304
CtMg-EDTA sample1		15.615	15.5761	20.8134	17.3348	6.93393	16.0776	0.431279	0.310315	0.0854108	CtMg-EDTA
CtMg-EDTA sample2		13.9907	13.5516	16.9296	14.824	5.92958		0.36881
CtMg-EDTA sample3		9.43078	8.79388	11.6426	9.95576	3.9823		0.247693
CtMg-EDTA sample4		8.51886	9.33119	10.8635	9.57119	3.82848		0.238125
CtMg-EDTA sample5		10.5228	9.97547	11.5368	10.6783	4.27134		0.26567
S328A/T329A sample1		17.7265	17.7057	23.3506	19.5943	7.83771	16.8529	0.465066	0.405238	0.0378799	S328A/T329A
S328A/T329A sample2		16.3689	16.0547	20.23	17.5512	7.02049		0.416574
S328A/T329A sample3		13.208	15.3735	19.0278	15.8697	6.3479		0.376665
S328A/T329A sample4		12.9637	16.3496	20.7851	16.6995	6.67978		0.396358
S328A/T329A sample5		15.4431	15.1274	16.3894	15.6533	6.26132		0.371528
S396A/T397A sample1		11.5513	10.733	16.203	12.8291	5.13164	11.943	0.429677	0.350154	0.0769391	S396A/S397A
S396A/T397A sample2		7.57512	8.0206	10.5728	8.72284	3.48913		0.292149
S396A/T397A sample3		6.87289	6.71002	8.53704	7.37331	2.94933		0.24695
S396A/T397A sample4		10.1934	11.9835	12.7448	11.6406	4.65623		0.389871
S396A/T397A sample5		12.282	10.9039	11.9376	11.7078	4.68313		0.392124
