# Supplementary material for: Closed and open structures of the eukaryotic magnesium channel Mrs2 reveal the auto-ligand-gating regulation mechanism
Source: Nat Struct Mol Biol. 2024 Nov 28;32(3):491–501. doi: 10.1038/s41594-024-01432-1 (PMC11919701; doi:10.1038/s41594-024-01432-1)
Supplement: Supplementary file 8 — Statistical source data. [file 41594_2024_1432_MOESM8_ESM.xlsx]

## Sheet: Source data for Fig. 5c
I (nA)
WT	S396A/S397A	S328A/T329A	N443A	E374R	E374A/E378A	Uninjected
-52.9923	-61.9435	8.3079	-96.4246	-68.2415	-44.6669	-38.9844
-53.3589	-61.5321	8.43778	-96.411	-68.2727	-44.556	-40.2053
-53.6216	-60.2556	8.64217	-96.3936	-68.3129	-45.8566	-41.2566
-53.7875	-60.1971	8.77958	-96.3715	-68.3643	-47.2165	-41.9211
-53.8742	-61.9587	8.90025	-96.344	-68.4292	-48.0372	-43.5771
-53.9088	-63.5088	9.35766	-96.3104	-68.5092	-49.2238	-45.9963
-53.9239	-64.4188	10.0751	-96.2703	-68.6056	-50.697	-48.5638
-53.9508	-65.4797	10.1056	-96.2238	-68.7184	-50.5988	-50.6287
-54.0125	-67.2415	9.13935	-96.1713	-68.8467	-47.6731	-51.4096
-54.1175	-67.8033	8.41316	-96.1137	-68.9885	-43.3668	-51.2558
-54.2583	-63.5283	8.9625	-96.052	-69.1414	-41.6112	-51.2056
-54.414	-53.3561	10.2121	-95.9872	-69.3026	-43.6658	-51.9558
-54.5565	-46.4476	10.9878	-95.9205	-69.4692	-46.2497	-53.3786
-54.658	-48.6306	10.7887	-95.8503	-69.6364	-47.38	-54.2946
-54.6985	-53.78	9.92269	-95.783	-69.8057	-47.616	-53.461
-54.6719	-58.6343	9.1169	-95.7168	-69.9728	-47.1219	-51.1567
-54.59	-61.6648	8.80107	-95.6526	-70.136	-45.7368	-48.7107
-54.4811	-63.7078	8.71079	-95.5911	-70.2941	-44.5098	-47.6993
-54.3859	-66.1114	8.49791	-95.5328	-70.4464	-44.9653	-49.03
-54.3473	-67.577	8.54482	-95.4781	-70.5929	-46.8532	-51.043
-54.3984	-67.3972	9.57882	-95.4272	-70.7343	-48.6675	-52.1782
-54.5528	-66.7492	11.3477	-95.3803	-70.8716	-49.4694	-53.6622
-54.798	-66.7916	12.648	-95.3371	-71.0067	-48.9706	-57.6317
-55.096	-66.5674	12.9185	-95.2977	-71.1416	-47.4365	-64.9397
-55.3882	-64.5572	12.8065	-95.2616	-71.2785	-46.3623	-71.353
-55.6025	-61.0111	12.967	-95.2285	-71.4196	-47.1867	-70.0987
-55.6597	-56.6393	12.9166	-95.198	-71.5668	-48.7006	-62.985
-55.4808	-53.9743	11.7562	-95.1696	-71.7215	-49.0491	-57.2234
-54.9967	-55.9026	10.0086	-95.1429	-71.884	-48.9963	-54.4822
-54.1632	-60.2606	9.44232	-95.1177	-72.0538	-50.121	-51.9591
-52.9826	-62.8551	10.5621	-95.0937	-72.2291	-51.6755	-48.0786
-51.5249	-63.3074	11.7792	-95.071	-72.4067	-51.4031	-45.8997
-49.9358	-63.6483	11.4964	-95.0498	-72.582	-48.7698	-48.7572
-48.4218	-65.0483	9.78196	-95.0305	-72.7492	-46.2069	-53.7385
-47.2063	-66.5491	8.0104	-95.0139	-72.9017	-46.057	-55.8437
-46.47	-66.6636	7.30551	-95.0007	-73.0321	-47.5655	-54.9511
-46.2974	-65.0745	7.27216	-94.9922	-73.1331	-48.8618	-54.4797
-46.6541	-64.0329	6.63537	-94.9893	-73.1977	-49.5483	-55.5929
-47.4057	-65.9124	5.04804	-94.9932	-73.2199	-49.9379	-56.5038
-48.367	-68.1768	3.64542	-95.0049	-73.1949	-49.6203	-56.2556
-49.359	-68.5556	3.6718	-95.0249	-73.1202	-47.9371	-55.7649
-50.2492	-68.0698	4.97893	-95.0533	-72.995	-45.929	-55.9346
-50.9624	-67.2685	6.30215	-95.0897	-72.821	-45.9051	-56.7113
-51.4688	-65.5015	6.82295	-95.133	-72.6019	-46.8564	-57.2744
-51.7634	-63.3201	7.39841	-95.1812	-72.3436	-46.0058	-56.6008
-51.8509	-62.4386	9.87624	-95.2314	-72.0535	-44.9536	-55.4402
-51.7421	-63.3611	14.0492	-95.2803	-71.7402	-46.2637	-55.278
-51.4579	-65.5378	16.345	-95.3235	-71.413	-48.7722	-54.9344
-51.0337	-68.1189	14.249	-95.3563	-71.0813	-50.8395	-51.6976
-50.5187	-69.0752	10.1348	-95.3737	-70.754	-52.0913	-46.9948
-49.9685	-68.2588	7.64645	-95.3707	-70.439	-51.9754	-46.5052
-49.437	-66.9716	7.28756	-95.3424	-70.1431	-49.5305	-51.0408
-48.9705	-66.2969	7.25114	-95.2846	-69.8714	-45.0487	-55.5164
-48.607	-67.5352	6.28447	-95.1938	-69.6271	-42.3344	-56.3355
-48.3803	-69.5797	4.94582	-95.0677	-69.4121	-44.7035	-53.6492
-48.3208	-70.3857	4.39852	-94.905	-69.2261	-49.058	-51.0574
-48.4532	-70.3223	5.07737	-94.706	-69.0678	-50.7001	-52.0037
-48.7862	-70.3308	6.86561	-94.4723	-68.9346	-49.787	-54.9721
-49.3008	-68.8749	9.41086	-94.2067	-68.8229	-48.9533	-56.4291
-49.9429	-63.9674	11.9291	-93.9134	-68.7291	-49.3368	-55.757
-50.6276	-59.5422	13.1933	-93.5975	-68.6493	-50.6411	-54.5983
-51.2569	-60.7617	12.4632	-93.2649	-68.5799	-51.7158	-54.323
-51.7473	-64.9402	10.2434	-92.9221	-68.5181	-50.9275	-54.7255
-52.0567	-67.7423	7.77627	-92.576	-68.462	-49.2471	-54.2943
-52.1974	-67.2892	6.34065	-92.233	-68.4108	-49.3993	-53.0552
-52.2293	-63.9026	6.47162	-91.8997	-68.3647	-50.6732	-52.6
-52.2321	-62.3915	7.26421	-91.582	-68.3254	-50.7997	-54.0522
-52.2689	-64.4758	7.13211	-91.2851	-68.2954	-49.759	-57.2442
-52.3539	-66.99	5.80751	-91.0133	-68.2782	-48.7996	-60.1028
-52.4375	-68.2279	4.76417	-90.7702	-68.2777	-48.3208	-60.3771
-52.4137	-68.0708	4.9854	-90.5582	-68.2984	-47.5957	-57.7941
-52.1481	-68.021	5.66752	-90.3787	-68.3444	-46.3848	-54.7461
-51.519	-69.0224	5.65625	-90.2325	-68.4193	-45.9794	-53.4393
-50.4602	-69.2138	4.87361	-90.119	-68.526	-47.5783	-52.4843
-48.9948	-67.8487	4.16549	-90.037	-68.6663	-50.1633	-51.2118
-47.2474	-67.4835	4.24265	-89.9848	-68.8402	-51.6468	-52.0479
-45.4264	-68.4148	4.9242	-89.9596	-69.0464	-51.3489	-54.9025
-43.7778	-68.9464	5.4923	-89.9585	-69.2819	-50.1749	-56.4692
-42.5229	-68.2344	5.61263	-89.9781	-69.542	-49.1125	-54.6418
-41.8021	-65.1972	5.57286	-90.0145	-69.8205	-48.2687	-50.9948
-41.645	-61.0304	5.35958	-90.0639	-70.1099	-47.1328	-48.9402
-41.9773	-59.4298	4.05357	-90.1225	-70.4017	-45.4492	-50.168
-42.6574	-60.7856	1.11361	-90.1864	-70.6868	-44.331	-52.8415
-43.5241	-63.6537	-1.63689	-90.2522	-70.9557	-45.0038	-53.4362
-44.4376	-65.3032	-1.27937	-90.3164	-71.1991	-46.8587	-51.2854
-45.3016	-64.4342	2.13598	-90.3761	-71.408	-48.7333	-49.446
-46.0656	-62.7565	5.53492	-90.429	-71.5744	-49.9195	-50.4307
-46.7141	-62.696	6.74398	-90.4729	-71.6912	-50.2518	-53.0017
-47.2491	-65.2683	6.26391	-90.5065	-71.7531	-50.4151	-54.0779
-47.6744	-65.6713	5.74561	-90.5289	-71.7559	-50.7663	-52.0054
-47.9871	-60.1239	5.78871	-90.5395	-71.6977	-50.689	-48.6184
-48.1764	-55.0227	5.24983	-90.5386	-71.5784	-50.0784	-48.3604
-48.2306	-57.5579	2.54782	-90.5265	-71.4	-49.3218	-52.7974
-48.1473	-63.3651	-2.19978	-90.5043	-71.1668	-48.307	-59.1357
-47.9421	-65.8266	-5.95926	-90.4731	-70.885	-47.0765	-64.1599
-47.6508	-64.5456	-5.15749	-90.4344	-70.5631	-46.4829	-65.2033
-47.3261	-61.546	-0.714945	-90.3898	-70.2113	-46.9965	-62.0172
-47.0283	-61.105	2.83482	-90.3409	-69.8413	-47.404	-58.3944
-46.8143	-64.9412	3.60038	-90.2894	-69.4662	-47.1889	-56.4984
-46.727	-68.1347	3.40132	-90.2367	-69.0997	-47.9092	-54.4956
-46.7857	-67.3025	3.86576	-90.1843	-68.7558	-50.069	-51.5247
-46.9785	-62.8166	4.43147	-90.1331	-68.4477	-52.1793	-50.2155
-47.2607	-58.4201	3.91644	-90.0839	-68.1878	-52.9871	-52.3817
-47.5611	-58.2542	2.51981	-90.0372	-67.9867	-52.5191	-55.5419
-47.7992	-59.7178	1.49127	-89.9929	-67.8525	-51.3798	-56.3124
-47.9085	-60.7247	1.56669	-89.9509	-67.7907	-49.5976	-54.0022
-47.8608	-62.5111	2.27558	-89.9103	-67.8038	-47.2116	-50.1061
-47.679	-64.0587	2.76369	-89.8702	-67.8911	-45.6097	-47.0918
-47.433	-62.9503	3.40035	-89.8292	-68.0488	-46.3593	-46.9275
-47.2177	-60.6745	5.91843	-89.7859	-68.2704	-48.9213	-48.8773
-47.1215	-61.1806	10.6079	-89.7386	-68.547	-50.9259	-50.9476
-47.1986	-64.2967	14.1156	-89.6857	-68.8681	-50.4808	-52.4702
-47.4545	-67.9478	12.8105	-89.6256	-69.2219	-47.7876	-52.9977
-47.8507	-70.1722	7.34601	-89.557	-69.5964	-44.4963	-51.8549
-48.3208	-69.0553	1.4501	-89.4787	-69.9796	-42.462	-49.3795
-48.7924	-64.8791	-1.39595	-89.39	-70.3608	-42.7263	-46.6319
-49.2035	-61.547	-0.105248	-89.2907	-70.7303	-44.5579	-45.3039
-49.5117	-63.3228	2.85339	-89.1811	-71.0804	-46.3483	-46.3952
-49.6955	-67.236	4.41761	-89.0618	-71.4053	-47.4172	-47.9237
-49.7522	-68.5537	4.63679	-88.9341	-71.7014	-47.9779	-47.6783
-49.6945	-68.2875	5.05609	-88.7998	-71.9671	-47.7223	-46.1714
-49.5479	-68.9704	5.65138	-88.6611	-72.2029	-45.8552	-44.5675
-49.3478	-70.1346	5.40468	-88.5205	-72.4109	-42.8914	-43.6044
-49.1339	-68.6216	4.31719	-88.3807	-72.5946	-40.9516	-43.7389
-48.9416	-64.8295	3.59665	-88.2446	-72.7586	-40.919	-43.8002
-48.7919	-62.9595	4.56795	-88.1151	-72.9082	-41.3124	-43.1912
-48.6829	-63.5247	7.68715	-87.9947	-73.0488	-41.0951	-44.3639
-48.5894	-64.7939	11.6836	-87.8861	-73.1858	-41.045	-47.9241
-48.472	-65.9983	13.794	-87.7912	-73.3242	-42.1378	-50.106
-48.2943	-66.1073	12.7335	-87.7118	-73.4682	-44.3759	-48.6305
-48.0424	-65.2041	10.4467	-87.6488	-73.6208	-46.3867	-46.4579
-47.7367	-65.0283	8.76493	-87.603	-73.784	-46.4872	-47.6552
-47.43	-64.5922	6.89329	-87.5743	-73.9583	-45.5678	-51.7777
-47.1909	-61.3661	3.88717	-87.5621	-74.143	-45.8192	-54.9802
-47.0801	-58.3939	1.37102	-87.5654	-74.3357	-46.8103	-54.6293
-47.1278	-59.6798	1.92687	-87.5826	-74.5329	-46.5501	-52.1163
-47.3231	-62.8374	5.55591	-87.6119	-74.7302	-44.9137	-50.9483
-47.6195	-65.2524	9.59288	-87.651	-74.9221	-44.0139	-50.7539
-47.9516	-66.3938	11.5009	-87.6974	-75.1026	-45.2783	-47.7243
-48.2574	-66.5794	10.9754	-87.7486	-75.2658	-47.2707	-42.6792
-48.4964	-66.8605	9.63651	-87.8018	-75.4059	-48.1896	-41.3059
-48.6586	-67.6595	8.661	-87.8544	-75.5176	-48.1528	-44.5066
-48.7626	-66.7184	7.6588	-87.9039	-75.597	-48.2104	-47.6107
-48.8462	-61.1388	6.18072	-87.9479	-75.6411	-49.0569	-48.4568
-48.9524	-54.8656	5.00286	-87.9839	-75.6488	-50.2013	-48.5423
-49.1157	-55.2133	5.1017	-88.0101	-75.6203	-50.411	-48.6111
-49.3524	-60.4344	6.1424	-88.0247	-75.5578	-49.4585	-49.184
-49.657	-64.2829	6.88823	-88.0262	-75.4647	-48.3191	-51.2914
-50.0058	-64.3349	6.90744	-88.0135	-75.3461	-47.8166	-53.8131
-50.3669	-61.6734	7.29206	-87.9856	-75.2076	-47.9941	-54.8317
-50.7118	-58.9762	9.42606	-87.9421	-75.0555	-48.1224	-53.9715
-51.025	-59.6306	13.1637	-87.8828	-74.8965	-47.6338	-52.2044
-51.3052	-63.8368	16.1176	-87.8079	-74.7364	-47.5525	-51.2809
-51.5608	-66.431	15.7974	-87.718	-74.5805	-48.5038	-51.7331
-51.8006	-64.0956	12.9487	-87.614	-74.4331	-49.2638	-51.9095
-52.0251	-60.5938	10.347	-87.4971	-74.2967	-49.1909	-51.3601
-52.2233	-61.1606	9.12146	-87.3689	-74.1727	-49.2424	-51.6493
-52.3741	-64.669	8.63646	-87.2313	-74.0609	-50.3928	-53.8509
-52.4503	-67.3861	8.19936	-87.0866	-73.9597	-52.4419	-57.7397
-52.4235	-67.6341	7.89259	-86.9372	-73.8665	-54,7890357971191*	-61.3398
-52.2674	-65.3704	8.39243	-86.7859	-73.778	-56,8244171142578*	-61.6019
-51.9613	-61.8855	9.60862	-86.6357	-73.6907	-56,7471008300781*	-58.1392
-51.4959	-60.887	10.3263	-86.4897	-73.601	-54,1448402404785*	-54.6028
-50.8827	-63.1059	10.0158	-86.3514	-73.5062	-51.8175	-53.4299
-50.165	-63.7272	9.45254	-86.2242	-73.4042	-50.8857	-53.1136
-49.4233	-62.1294	9.21443	-86.1116	-73.2942	-49.0175	-52.4281
-48.7693	-62.6428	9.1387	-86.0173	-73.1765	-45.0051	-52.3605
-48.3237	-65.7319	9.13968	-85.9447	-73.053	-42.1041	-52.885
-48.183	-67.8058	9.33164	-85.8972	-72.9264	-43.2982	-52.8437
-48.3864	-67.6707	9.33281	-85.8779	-72.8007	-45.8997	-52.3697
-48.8969	-67.1477	8.64053	-85.8897	-72.6803	-46.2178	-52.0823
-49.6071	-67.8477	7.51869	-85.9348	-72.5699	-45.0331	-52.3285
-50.3676	-69.106	6.51054	-86.0151	-72.4744	-44.9225	-53.2492
-51.0271	-68.061	6.0267	-86.1315	-72.3982	-46.488	-54.14
-51.4704	-63.4761	6.39604	-86.2846	-72.3451	-48.6074	-54.8035
-51.6434	-60.4272	7.34744	-86.4737	-72.318	-49.8549	-57.0235
-51.5601	-62.9176	8.13637	-86.6977	-72.3192	-49.747	-62.5002
-51.2927	-66.7639	8.29165	-86.9543	-72.3497	-48.8192	-68.6892
-50.9495	-68.1471	7.83141	-87.2406	-72.4098	-47.8367	-69.2281
-50.6446	-67.7637	7.27276	-87.5532	-72.4991	-47.2147	-63.486
-50.469	-67.2628	7.29431	-87.8879	-72.6162	-47.0067	-58.0989
-50.4685	-68.0134	7.93615	-88.24	-72.7593	-47.2131	-56.5108
-50.6382	-69.5406	8.46272	-88.6049	-72.9259	-47.6996	-56.98
-50.9338	-69.9944	8.29859	-88.9776	-73.113	-48.2172	-57.2928
-51.297	-68.5528	7.85877	-89.3532	-73.3171	-48.3964	-56.7894
-51.6828	-67.009	7.94767	-89.7271	-73.5343	-47.0132	-56.1947
-52.0775	-67.1834	8.56121	-90.095	-73.76	-43.6099	-56.4901
-52.4968	-67.7923	8.96716	-90.4527	-73.9892	-41.6851	-57.4925
-52.9657	-66.4181	8.77997	-90.7964	-74.2167	-44.1371	-57.9583
-53.4888	-63.0801	8.50355	-91.1227	-74.4366	-48.1135	-57.5715
-54.0276	-61.5887	8.91135	-91.4283	-74.6434	-49.9713	-57.2573
-54.4976	-63.2766	9.95663	-91.7103	-74.8314	-49.4238	-57.4068
-54.7914	-65.5382	10.6873	-91.9656	-74.9955	-48.1587	-58.2462
-54.8183	-67.066	10.4436	-92.1914	-75.1314	-47.9409	-60.3115
-54.5437	-67.9971	9.67326	-92.3847	-75.2359	-49.0645	-64.2735
-54.0083	-68.5965	9.21627	-92.5427	-75.307	-49.9889	-71.5236
-53.3196	-69.631	9.20059	-92.6627	-75.344	-49.3739	-79.3377
-52.617	-70.8756	9.06179	-92.742	-75.3481	-48.0276	-79.3776
-52.0263	-70.3177	8.62504	-92.7786	-75.3213	-47.2078	-71.0534
-51.6232	-66.1067	8.58181	-92.7708	-75.2671	-46.8106	-62.9371
-51.4175	-60.6093	9.26932	-92.7178	-75.1899	-46.7233	-59.3749
-51.3597	-59.5643	9.63161	-92.6198	-75.0945	-47.4505	-59.2157
-51.3634	-62.4319	8.61561	-92.478	-74.9856	-49.0563	-59.99
-51.3312	-62.186	7.0883	-92.2952	-74.868	-50.4829	-59.2314
-51.1788	-57.7024	6.79289	-92.0754	-74.7455	-50.2818	-56.692
-50.8525	-56	7.94345	-91.8238	-74.6215	-48.4386	-54.659
-50.3425	-58.928	9.22995	-91.5471	-74.4981	-46.7122	-54.5238
-49.6906	-62.3753	9.84714	-91.2527	-74.3767	-46.4242	-55.7946
-48.9885	-64.5846	10.8696	-90.9491	-74.258	-47.1707	-57.5041
-48.3629	-64.6023	13.3985	-90.6447	-74.142	-47.4374	-58.4965
-47.9458	-63.4431	15.5597	-90.3483	-74.0283	-46.2224	-57.5769
-47.8384	-64.0153	14.7727	-90.068	-73.9167	-44.9103	-53.9835
-48.0802	-65.7357	12.2023	-89.811	-73.8069	-45.4808	-48.1566
-48.635	-65.8406	11.1672	-89.5834	-73.6992	-47.5674	-43.8053
-49.3998	-65.2399	12.7246	-89.3898	-73.5942	-49.5584	-45.4267
-50.2323	-65.706	15.025	-89.2333	-73.4931	-50.382	-50.8101
-50.9878	-67.0287	16.2131	-89.115	-73.3973	-49.7026	-54.3892
-51.5539	-67.9267	16.5069	-89.0348	-73.3087	-48.5495	-54.7852
-51.874	-67.7531	16.2216	-88.9906	-73.2291	-48.3889	-53.8737
-51.9565	-67.0864	14.4066	-88.9795	-73.1604	-48.8085	-54.7029
-51.8664	-65.7884	11.5689	-88.9974	-73.1041	-48.4827	-59.5556
-51.7045	-63.5023	9.44824	-89.0397	-73.0614	-47.3743	-65.391
-51.5773	-61.3932	7.61821	-89.1017	-73.0329	-46.1752	-65.3727
-51.5671	-61.9653	4.82177	-89.1786	-73.0186	-45.0101	-58.9977
-51.7098	-64.274	2.49317	-89.2662	-73.0181	-44.7255	-52.6682
-51.9876	-65.7061	2.94583	-89.3608	-73.0306	-46.4809	-50.0454
-52.3371	-66.3806	5.37173	-89.4598	-73.0548	-48.8747	-50.0336
-52.6698	-66.8353	7.36096	-89.5613	-73.0892	-49.931	-51.5575
-52.8985	-66.3724	8.4958	-89.6644	-73.1321	-50.0441	-54.1623
-52.9622	-65.208	9.44273	-89.7689	-73.1819	-50.1648	-55.8522
-52.8459	-65.3441	10.0401	-89.8754	-73.2366	-50.1228	-54.5112
-52.5892	-67.2355	9.75828	-89.985	-73.2945	-49.1526	-50.2376
-52.28	-69.406	8.49464	-90.0991	-73.3536	-47.1422	-46.4676
-52.0349	-70.206	6.82749	-90.219	-73.4118	-45.371	-46.6295
-51.9673	-69.4428	5.56273	-90.3458	-73.4669	-44.6436	-48.8324
-52.1526	-67.7167	5.11039	-90.4804	-73.5163	-43.9833	-49.6399
-52.6044	-65.8522	5.56726	-90.6229	-73.5573	-43.4054	-49.4224
-53.2679	-66.1314	6.52782	-90.7727	-73.5866	-44.4963	-50.0777
-54.0359	-69.0539	6.87159	-90.9283	-73.601	-46.8105	-51.7595
-54.7799	-72.1578	5.93325	-91.0876	-73.597	-48.44	-52.8334
-55.3844	-73.1542	4.47541	-91.2476	-73.5712	-48.8189	-52.1934
-55.7727	-69.4667	3.3956	-91.4046	-73.5202	-47.8347	-50.2853
-55.9169	-60.627	2.51352	-91.5546	-73.4411	-44.8132	-48.6581
-55.833	-52.7383	1.71073	-91.693	-73.3317	-41.0682	-48.9073
-55.5667	-54.7395	2.02199	-91.8153	-73.1905	-40.5455	-50.056
-55.1785	-62.7539	4.29759	-91.917	-73.0168	-43.5822	-50.3682
-54.7313	-67.3994	7.225	-91.9943	-72.8111	-46.1754	-50.6111
-54.2825	-67.2671	8.3784	-92.0434	-72.5748	-47.083	-51.5001
-53.8802	-65.3876	7.50041	-92.0617	-72.3104	-47.9512	-51.9312
-53.5589	-65.3011	6.54595	-92.0472	-72.0213	-48.7561	-51.1703
-53.3375	-66.0857	6.97202	-91.9989	-71.7116	-48.41	-49.9879
-53.218	-66.5045	9.12162	-91.9167	-71.3862	-47.4743	-49.0644
-53.1871	-67.5996	12.1709	-91.8015	-71.0502	-46.9715	-48.106
-53.2205	-68.0958	13.4383	-91.6547	-70.709	-47.0148	-47.2098
-53.2888	-66.7441	11.4331	-91.4788	-70.3682	-47.5031	-46.9662
-53.3617	-64.1156	8.86745	-91.2765	-70.0332	-47.9233	-47.6325
-53.4099	-59.0774	8.4583	-91.0512	-69.7093	-47.5275	-48.9657
-53.4031	-53.1542	8.52652	-90.8067	-69.4015	-46.6411	-49.6511
-53.307	-54.1686	6.06126	-90.5468	-69.1144	-46.5322	-48.6307
-53.0848	-60.4819	1.63212	-90.2758	-68.8521	-47.3308	-47.1881
-52.7048	-63.9211	-1.08764	-89.9982	-68.6182	-47.9061	-47.5467
-52.1557	-64.537	0.0277378	-89.7186	-68.4157	-47.9157	-49.7585
-51.4637	-65.3809	3.20489	-89.442	-68.2467	-46.7021	-51.5154
-50.701	-67.0061	5.52679	-89.174	-68.1125	-42,1655311584473*	-51.0789
-49.9793	-67.8407	6.16563	-88.9203	-68.0133	-35,6492156982422*	-49.7129
-49.4241	-66.392	6.02426	-88.6874	-67.9485	-33,8310317993164*	-50.0773
-49.1393	-64.6776	5.47639	-88.4819	-67.9165	-38,1002006530762*	-52.3393
-49.1747	-65.5477	4.2063	-88.311	-67.9149	-42,2460289001465*	-54.1175
-49.5108	-67.5737	2.88614	-88.1819	-67.9406	-43.4647	-53.3544
-50.0672	-68.4789	2.87127	-88.1015	-67.99	-43.9114	-50.5039
-50.7296	-68.8979	4.49169	-88.0765	-68.0596	-45.0732	-48.5458
-51.3829	-70.084	6.60974	-88.1124	-68.1459	-46.5942	-49.2306
-51.9362	-71.1886	7.45238	-88.2134	-68.2459	-48.0084	-51.1198
-52.3328	-70.8797	6.38446	-88.382	-68.3571	-49.3012	-52.2122
-52.545	-69.7471	4.74889	-88.6183	-68.4777	-50.2668	-51.9978
-52.5616	-69.6218	3.85001	-88.9198	-68.6066	-50.4705	-51.3045
-52.3783	-70.8671	3.41415	-89.2813	-68.7432	-49.9739	-50.8427
-51.9958	-71.3953	2.84602	-89.6948	-68.8874	-49.4947	-50.8464
-51.4284	-69.0222	2.49703	-90.1492	-69.039	-49.5625	-51.5513
-50.717	-64.2107	3.2882	-90.6315	-69.1978	-49.8001	-52.5625
-49.937	-61.1345	5.97209	-91.1263	-69.3629	-49.8241	-53.239
-49.194	-61.7164	10.4347	-91.617	-69.5326	-49.7079	-53.5597
-48.6027	-62.4609	14.2397	-92.0863	-69.7048	-49.8437	-53.9506
-48.2576	-61.6096	13.916	-92.5172	-69.876	-50.668	-54.6075
-48.2056	-61.6353	9.85979	-92.8936	-70.0423	-52.0251	-54.7946
-48.4329	-63.687	6.04562	-93.2012	-70.1992	-53.0776	-53.699
-48.8724	-65.3174	4.53277	-93.4281	-70.342	-52.9421	-51.8692
-49.4261	-65.5003	4.37916	-93.5655	-70.4662	-51.958	-50.4903
-49.9931	-65.4106	4.71967	-93.6079	-70.5678	-51.6089	-50.045
-50.4927	-66.4015	5.94652	-93.5536	-70.644	-53,8356666564941*	-50.3792
-50.8745	-68.0345	7.98112	-93.4043	-70.6929	-59,5842361450195*	-51.0611
-51.1191	-69.4073	9.22634	-93.1652	-70.714	-64,5847702026367*	-51.4728
-51.2305	-70.2584	8.69759	-92.8444	-70.7083	-63,134334564209*	-51.3214
-51.2277	-70.4287	7.56467	-92.4529	-70.6781	-57,3712005615234*	-51.2531
-51.1379	-70.2389	7.05462	-92.0036	-70.6268	-51.9762	-52.1369
-50.9932	-69.7995	7.03704	-91.5109	-70.5585	-48.2599	-53.6282
-50.8275	-69.5033	7.2753	-90.9899	-70.4778	-47.2954	-54.7335
-50.6736	-69.864	7.9356	-90.456	-70.3893	-49.0815	-55.3695
-50.5575	-70.4393	9.0466	-89.9242	-70.2971	-51.4562	-55.311
-50.4936	-69.9021	10.4351	-89.4086	-70.205	-52.459	-53.7331
-50.4823	-66.6713	11.4884	-88.9219	-70.1154	-51.4655	-51.1454
-50.5127	-60.7972	11.2766	-88.4752	-70.0302	-49.5335	-49.4819
-50.5704	-54.4153	9.35398	-88.0776	-69.95	-48.5832	-50.1924
-50.6451	-48.1004	5.69027	-87.7361	-69.8748	-48.9242	-52.2459
-50.7352	-44.9695	-0.0434113	-87.4553	-69.8039	-48.4423	-52.8427
-50.846	-50.808	-7.452	-87.2374	-69.7361	-45.2233	-50.5303
-50.9837	-59.4109	-12.5914	-87.0826	-69.6704	-41.5982	-47.4758
-51.1487	-62.9432	-10.6841	-86.9884	-69.606	-42.0611	-46.4995
-51.3328	-62.6116	-3.51881	-86.9507	-69.5423	-45.8108	-47.2588
-51.5212	-62.6301	2.86556	-86.9632	-69.4799	-48.4643	-48.8236
-51.698	-64.0825	6.33054	-87.0182	-69.4197	-48.5146	-50.4448
-51.8527	-64.4387	8.16115	-87.1068	-69.3637	-47.2844	-50.7335
-51.9833	-64.1129	8.73889	-87.219	-69.3141	-46.8989	-50.5062
-52.095	-63.357	8.05764	-87.3444	-69.2737	-48.5663	-51.9443
-52.1954	-57.9518	7.45967	-87.4726	-69.2454	-50.7827	-54.9537
-52.2879	-50.1934	8.10456	-87.5932	-69.2317	-51.0391	-57.7954
-52.3662	-51.0198	9.20993	-87.6968	-69.2347	-48.9721	-59.2603
-52.4124	-58.8826	9.01732	-87.7747	-69.2555	-46.3906	-58.6642
-52.3963	-64.6074	6.96726	-87.8197	-69.2943	-45.1259	-56.0471
-52.2789	-66.7283	4.42111	-87.8259	-69.3499	-45.1332	-53.68
-52.0164	-67.4041	3.1901	-87.7893	-69.4202	-44.8006	-54.0539
-51.5697	-67.3287	3.85306	-87.7074	-69.5017	-44.0262	-56.2025
-50.9175	-67.2565	5.74631	-87.5797	-69.5904	-44.736	-58.3152
-50.0732	-69.626	8.21901	-87.4072	-69.6812	-47.3427	-60.3668
-49.0985	-72.0116	10.7609	-87.1926	-69.769	-49.9558	-61.558
-48.1054	-69.0421	11.991	-86.9398	-69.8486	-50.7162	-60.2215
-47.2401	-64.3683	10.8218	-86.6539	-69.9152	-49.6207	-57.2891
-46.6487	-63.8116	7.89689	-86.3409	-69.9644	-48.3302	-54.4643
-46.436	-66.1321	4.31916	-86.0076	-69.9928	-47.9707	-52.3185
-46.6331	-67.809	1.4105	-85.6608	-69.9982	-48.0158	-52.459
-47.1894	-67.2393	1.40071	-85.3076	-69.9791	-48.0296	-54.9599
-47.9909	-64.5866	4.85539	-84.9549	-69.9353	-48.7069	-57.5678
-48.8974	-61.7081	8.94365	-84.6092	-69.8677	-49.8949	-59.1797
-49.7811	-60.1653	10.9742	-84.2765	-69.7779	-50.0369	-60.0895
-50.5536	-60.1172	11.5106	-83.9619	-69.6684	-48.8633	-60.7036
-51.1737	-62.221	12.2813	-83.6698	-69.5421	-48.1879	-61.2287
-51.6404	-64.65	13.009	-83.4035	-69.4024	-48.9066	-61.8599
-51.9768	-64.7316	12.3898	-83.1655	-69.2525	-49.9389	-63.1597
-52.2156	-61.5018	10.7627	-82.9572	-69.0959	-50.1212	-64.897
-52.3879	-57.7302	9.46888	-82.7791	-68.9359	-49.3134	-63.7466
-52.5176	-58.4388	8.8441	-82.6306	-68.7755	-48.3555	-57.9793
-52.62	-62.2167	8.43386	-82.5105	-68.6174	-47.809	-53.3023
-52.7019	-64.7167	7.9322	-82.4167	-68.464	-47.7489	-54.444
-52.7622	-65.6823	7.56701	-82.3464	-68.3174	-48.002	-58.0293
-52.7915	-65.6593	8.12376	-82.2966	-68.1794	-47.7881	-60.0635
-52.772	-65.3209	9.77429	-82.2638	-68.0517	-47.0071	-60.8033
-52.6788	-65.4698	11.1736	-82.2443	-67.9356	-46.3929	-61.3524
-52.4835	-65.4342	11.0575	-82.2344	-67.8325	-46.3168	-62.1242
-52.1627	-65.6459	9.90321	-82.2305	-67.7433	-46.8547	-63.2882
-51.7084	-65.2503	8.96379	-82.2294	-67.669	-47.0438	-64.422
-51.1384	-62.1064	8.68542	-82.2282	-67.6104	-46.2228	-65.111
-50.5004	-59.1613	8.80942	-82.2242	-67.568	-46.031	-65.5083
-49.8678	-59.5705	9.27199	-82.2154	-67.5422	-47.2014	-66.0724
-49.3237	-61.0135	10.2097	-82.2002	-67.5328	-47.9474	-66.6044
-48.9399	-61.6862	11.4255	-82.1775	-67.5395	-47.5034	-66.9964
-48.7571	-61.8529	12.4022	-82.1464	-67.5617	-46.9253	-69.9031
-48.7752	-63.0727	12.6367	-82.1066	-67.5981	-46.3595	-77.7985
-48.9557	-64.8202	11.949	-82.0578	-67.6471	-45.5898	-85.0942
-49.2356	-65.8778	10.7178	-82.0001	-67.707	-45.5864	-83.1052
-49.5438	-66.2826	9.7938	-81.9336	-67.7752	-46.8013	-74.7288
-49.8165	-66.0359	9.99421	-81.8586	-67.8494	-48.1795	-68.7899
-50.0074	-65.6016	11.377	-81.7752	-67.9268	-48.5271	-66.1828
-50.0961	-66.3957	12.9689	-81.6838	-68.0047	-47.673	-62.496
-50.0927	-67.4146	13.6534	-81.5849	-68.0806	-46.6016	-57.2189
-50.0388	-65.7209	13.1843	-81.479	-68.152	-46.5862	-55.4847
-49.9964	-61.3254	11.9309	-81.3666	-68.217	-47.718	-59.0694
-50.0262	-57.9796	10.2077	-81.2487	-68.274	-48.8896	-63.2845
-50.1582	-57.3181	8.23791	-81.1264	-68.3221	-49.5909	-64.8977
-50.3699	-57.3371	6.42492	-81.001	-68.3611	-49.6747	-64.8921
-50.5835	-59.3043	5.43138	-80.8743	-68.3911	-47.8157	-65.2515
-50.6887	-62.5146	5.75994	-80.748	-68.4133	-43.0149	-66.0266
-50.5854	-64.0706	7.16424	-80.6242	-68.4292	-36,8556251525879*	-65.7529
-50.2288	-64.658	8.72119	-80.5049	-68.4408	-32,5647392272949*	-64.5236
-49.6583	-64.6935	9.42284	-80.3923	-68.4506	-31,8180332183838*	-63.8925
-48.9946	-63.9565	8.61889	-80.2882	-68.4613	-32,9418754577637*	-64.2608
-48.4051	-63.0631	6.70669	-80.1943	-68.4758	-33,1024971008301*	-64.799
-48.0495	-61.6153	4.97644	-80.1118	-68.4968	-31,5141258239746*	-64.9433
-48.027	-61.4823	3.84836	-80.0414	-68.527	-30,34423828125*	-65.1362
-48.3457	-62.3066	2.81633	-79.9832	-68.5685	-32,2763519287109*	-66.005
-48.9266	-60.1423	2.00469	-79.9368	-68.623	-36,7053031921387*	-67.2604
-49.6364	-56.8328	1.86048	-79.9012	-68.6917	-40,9585838317871*	-67.5168
-50.3353	-56.093	2.17134	-79.8747	-68.7746	-43.4097	-64.7579
-50.919	-57.0042	2.71826	-79.8552	-68.8711	-43.8324	-59.6721
-51.3409	-59.1677	4.60268	-79.8403	-68.9797	-43.4106	-57.1753
-51.6111	-62.1625	9.67278	-79.8272	-69.0978	-43.5671	-59.2627
-51.779	-63.7108	16.6483	-79.8131	-69.2217	-44.1825	-62.3036
-51.91	-63.5435	19.9373	-79.7953	-69.3471	-44.6937	-64.1218
-52.0662	-64.0207	16.6581	-79.7712	-69.4689	-45.2813	-65.2247
-52.2941	-65.619	10.7344	-79.7386	-69.5817	-46.0635	-65.5138
-52.6177	-66.3094	6.90332	-79.6958	-69.6797	-46.8026	-65.3969
-53.0353	-65.3454	6.23111	-79.6416	-69.7573	-47.7078	-66.0712
-53.5173	-63.5134	7.77502	-79.5758	-69.8097	-49.5649	-66.6366
-54.0077	-63.1814	10.0592	-79.4985	-69.8326	-52.4799	-65.6755
-54.433	-65.7889	10.9793	-79.411	-69.823	-54.6614	-63.6651
-54.7176	-67.6731	9.57057	-79.3153	-69.779	-54.1085	-60.5131
-54.804	-66.5336	7.56608	-79.2142	-69.7005	-51.824	-55.8516
-54.6689	-65.6633	6.81992	-79.1115	-69.5886	-50.107	-53.186
-54.3298	-67.241	7.12453	-79.0117	-69.4462	-49.2607	-55.5161
-53.8386	-69.4736	7.68194	-78.9202	-69.2772	-48.3651	-59.7583
-53.2688	-69.5746	8.3554	-78.843	-69.0866	-47.4484	-62.8137
-52.7018	-66.7608	8.90737	-78.7868	-68.8801	-47.4231	-64.9652
-52.2171	-64.1463	8.70844	-78.7585	-68.6639	-48.5902	-66.6012
-51.8856	-64.7777	7.6533	-78.7653	-68.4442	-50.5287	-67.3548
-51.7623	-67.0115	6.33858	-78.8142	-68.2268	-52.126	-67.1247
-51.8749	-68.2643	5.40161	-78.9118	-68.0172	-51.9737	-65.8614
-52.2145	-67.9029	5.14931	-79.0639	-67.8201	-50.1685	-62.727
-52.7328	-66.6777	5.44352	-79.2752	-67.6393	-48.6352	-57.6437
-53.3514	-66.5044	5.56502	-79.5486	-67.4776	-48.7425	-54.027
-53.9821	-68.3962	4.75535	-79.8853	-67.3371	-49.6094	-55.1892
-54.5492	-69.9484	3.55524	-80.2838	-67.2188	-49.9152	-59.0484
-55.0051	-69.5664	3.49325	-80.7405	-67.1232	-49.6853	-61.6107
-55.3352	-68.3752	4.53986	-81.2489	-67.0498	-49.8198	-61.7943
-55.5506	-66.676	4.27476	-81.7996	-66.9978	-50.5093	-60.8144
-55.6745	-63.3773	1.03287	-82.3809	-66.9658	-50.7409	-58.6573
-55.7288	-60.7635	-2.987	-82.9786	-66.9519	-50.1438	-54.1882
-55.7245	-61.886	-3.63905	-83.5768	-66.9539	-49.6348	-50.4916
-55.6583	-64.5812	-0.245149	-84.1583	-66.9693	-49.6837	-51.6724
-55.513	-66.9716	3.54774	-84.7053	-66.9954	-49.7936	-55.3923
-55.2623	-70.0462	4.97024	-85.2002	-67.029	-49.0948	-57.5006
-54.8762	-72.9082	4.74452	-85.6267	-67.0671	-47.502	-57.4276
-54.3292	-72.7455	4.75923	-85.9699	-67.1062	-46.4728	-56.1577
-53.6094	-69.2935	5.46607	-86.2178	-67.1432	-46.7322	-55.2156
-52.728	-66.2983	5.71444	-86.3611	-67.1749	-47.272	-55.7182
-51.7251	-66.8243	4.70938	-86.3945	-67.1986	-46.9457	-55.962
-50.6704	-68.454	3.16423	-86.316	-67.2122	-45.6749	-54.3351
-49.6538	-68.7279	2.16944	-86.1275	-67.2143	-44.884	-52.8408
-48.7714	-69.0572	1.75936	-85.8345	-67.2042	-45.989	-53.5009
-48.1075	-70.477	0.996339	-85.4456	-67.1825	-48.1611	-55.1151
-47.7206	-71.6443	-0.828942	-84.9722	-67.1509	-49.2022	-55.5004
-47.635	-71.3288	-2.8921	-84.4277	-67.1121	-48.4806	-54.5726
-47.8389	-70.4044	-2.52568	-83.827	-67.0699	-47.5733	-54.6991
-48.289	-70.1689	2.14297	-83.1855	-67.0288	-47.8739	-56.8949
-48.9185	-70.0081	8.68658	-82.5188	-66.9942	-49.1234	-58.5299
-49.6481	-66.8721	12.2097	-81.8419	-66.9715	-50.3688	-57.1152
-50.3981	-60.0909	11.2682	-81.1686	-66.9661	-51.0575	-54.1517
-51.1001	-56.9271	8.71565	-80.5115	-66.983	-51.4453	-53.1695
-51.7026	-60.3044	6.95381	-79.8811	-67.0264	-51.3949	-54.9987
-52.1721	-64.7467	5.89254	-79.2862	-67.0993	-49.8931	-57.3374
-52.4873	-67.4037	4.71271	-78.7338	-67.2034	-47.514	-57.6363
-52.6313	-67.4324	3.36159	-78.2287	-67.339	-46.2481	-55.5726
-52.5852	-65.0878	2.51791	-77.774	-67.505	-46.4204	-53.6761
-52.3289	-62.5169	2.64059	-77.3711	-67.6984	-46.6866	-54.2329
-51.8497	-62.0634	3.18173	-77.0202	-67.9153	-45.3929	-56.1749
-51.1565	-63.9913	3.17084	-76.7199	-68.1504	-42.3427	-56.7897
-50.2956	-65.6131	2.5478	-76.4681	-68.3973	-40.3816	-55.0618
-49.3573	-64.8301	1.90079	-76.2616	-68.649	-41.379	-52.5909
-48.4668	-62.2907	1.48361	-76.0967	-68.8976	-43.5259	-51.7961
-47.7581	-60.0819	1.80036	-75.9693	-69.1349	-45.235	-52.9118
-47.3366	-59.4873	3.48323	-75.8749	-69.3525	-46.1322	-53.8688
-47.2459	-60.1438	5.65852	-75.8089	-69.5415	-45.9585	-53.6055
-47.4528	-61.751	6.73652	-75.7666	-69.6932	-45.6128	-53.2974
-47.8587	-63.6967	6.37465	-75.7434	-69.7991	-46.3538	-53.851
-48.3334	-65.7126	5.22463	-75.735	-69.8509	-47.7838	-54.5343
-48.757	-67.0476	4.03067	-75.7374	-69.8413	-48.2351	-54.4438
-49.0527	-65.803	3.29251	-75.7467	-69.7639	-46.9695	-53.7201
-49.2003	-63.0553	3.24319	-75.7596	-69.6141	-45.5761	-53.4642
-49.2278	-62.1863	3.7989	-75.7734	-69.3893	-46.0974	-54.3986
-49.1888	-63.4743	4.24583	-75.7855	-69.0897	-47.9359	-55.5521
-49.1382	-65.1713	3.76388	-75.7943	-68.7185	-48.9076	-55.5291
-49.1149	-65.4707	2.6436	-75.7983	-68.2824	-48.3253	-54.3863
-49.1358	-64.6379	2.15575	-75.7967	-67.7919	-47.221	-53.3066
-49.2003	-65.1092	2.95691	-75.7893	-67.2609	-46.8567	-53.1291
-49.2981	-67.3422	4.10214	-75.7759	-66.7065	-47.8895	-53.6388
-49.4178	-69.4284	4.14288	-75.7572	-66.1484	-49.8449	-53.989
-49.5529	-69.2956	3.15419	-75.7339	-65.6078	-51.3807	-53.9741
-49.7054	-67.5275	2.49431	-75.7069	-65.1065	-52.0588	-54.6611
-49.8861	-67.1761	2.78712	-75.6774	-64.6654	-52.3205	-56.3367
-50.1117	-69.0688	3.68034	-75.6466	-64.3034	-52.1622	-56.9171
-50.3974	-69.9423	4.48579	-75.6158	-64.0358	-50.8763	-55.4017
-50.7475	-65.0489	4.239	-75.5861	-63.8738	-47.8509	-54.2415
-51.1472	-53.4955	2.47048	-75.5587	-63.8234	-44.8052	-54.0565
-51.561	-44.7086	-0.554148	-75.5344	-63.8848	-44.6036	-51.0607
-51.9391	-49.1653	-3.7724	-75.5139	-64.053	-46.8415	-45.6974
-52.2309	-58.674	-3.68655	-75.4979	-64.3178	-49.0282	-43.3534
-52.4006	-61.8038	3.12636	-75.4865	-64.6645	-50.2038	-44.6069
-52.4383	-60.7678	12.7657	-75.48	-65.0754	-50.683	-46.5209
-52.3617	-60.7403	16.7402	-75.4782	-65.5304	-50.9027	-48.3127
-52.2096	-62.9566	13.5149	-75.4809	-66.0087	-51.3772	-50.2901
-52.0287	-64.9505	8.52945	-75.4874	-66.4902	-51.8272	-51.7619
-51.8598	-64.9689	5.49124	-75.4974	-66.9562	-51.3035	-52.0074
-51.7275	-64.5515	4.67	-75.5098	-67.3904	-49.9551	-50.8915
-51.6346	-65.2346	5.73497	-75.524	-67.7796	-48.9015	-47.9333
-51.5619	-66.4588	8.17329	-75.5389	-68.1141	-48.585	-44.1972
-51.4718	-66.3421	10.377	-75.5533	-68.3876	-47.7237	-42.849
-51.3146	-64.3677	10.7616	-75.5661	-68.5967	-44.6087	-43.9283
-51.0386	-62.9502	9.62241	-75.576	-68.7413	-40.8927	-44.5913
-50.6035	-63.8459	8.00637	-75.5814	-68.8232	-41.0778	-43.5894
-49.9961	-66.3566	6.2797	-75.5811	-68.846	-45.2902	-41.999
-49.2443	-68.6823	4.95551	-75.5737	-68.8146	-48.5966	-42.1148
-48.4238	-68.6683	4.77972	-75.5576	-68.7347	-48.6207	-43.8294
-47.6492	-66.7529	5.74079	-75.5317	-68.6125	-47.7841	-45.1366
-47.0503	-65.4706	6.96637	-75.4948	-68.4545	-48.6866	-45.784
-46.7386	-65.4221	7.44761	-75.4461	-68.2672	-50.518	-45.8749
-46.775	-66.3413	7.19327	-75.3851	-68.0574	-51.0135	-45.2316
-47.1528	-66.9716	7.50776	-75.3117	-67.8321	-49.728	-44.8281
-47.8023	-66.0726	9.18777	-75.2263	-67.5984	-48.1112	-45.6318
-48.6139	-66.188	10.932	-75.1296	-67.3638	-47.5949	-47.3858
-49.4703	-68.3058	10.9515	-75.0232	-67.1357	-48.2393	-48.9103
-50.2737	-69.4478	9.6277	-74.9089	-66.9216	-48.7237	-49.3568
-50.9606	-68.2112	8.86964	-74.7888	-66.7285	-47.3243	-49.4238
-51.5038	-66.3478	9.49548	-74.6657	-66.5633	-43.5795	-50.2684
-51.9055	-65.2027	10.5028	-74.5425	-66.4315	-40.1479	-50.3695
-52.1877	-64.2669	10.3399	-74.4222	-66.3379	-40.7833	-47.3094
-52.3839	-62.7076	8.54297	-74.3077	-66.2857	-44.6681	-43.3784
-52.5314	-61.9657	6.52929	-74.2019	-66.2765	-47.831	-41.9579
-52.6657	-62.7086	6.22178	-74.1071	-66.3104	-49	-42.7774
-52.815	-64.0415	7.52765	-74.0255	-66.386	-49.2606	-44.7697
-52.9971	-65.3408	8.36187	-73.9585	-66.5003	-49.1645	-46.963
-53.2183	-64.3598	7.43014	-73.907	-66.6496	-48.5464	-47.5512
-53.4746	-60.556	5.52237	-73.8712	-66.829	-47.6548	-46.0554
-53.7551	-56.8634	4.17219	-73.8505	-67.0337	-47.3598	-44.8949
-54.0461	-56.6673	4.3769	-73.8438	-67.2583	-47.9601	-46.6997
-54.3334	-58.2649	6.00862	-73.8493	-67.498	-48.9685	-51.4448
-54.6034	-59.2933	7.71589	-73.8646	-67.7482	-49.7447	-55.0531
-54.8419	-60.8013	8.33681	-73.8871	-68.0051	-49.6728	-52.2194
-55.0313	-60.7849	8.27352	-73.9137	-68.2655	-48.9199	-45.6481
-55.1492	-59.5689	8.53934	-73.9411	-68.5267	-48.6017	-42.7068
-55.1676	-60.7415	9.10277	-73.9664	-68.7868	-49.0367	-43.6172
-55.0554	-63.4433	9.0152	-73.9864	-69.0444	-49.1714	-44.1828
-54.7833	-64.7586	7.93581	-73.9987	-69.2982	-48.1579	-42.8399
-54.3295	-64.0511	6.74543	-74.0011	-69.5475	-46.3233	-41.9143
-53.6857	-62.4609	6.56912	-73.9923	-69.7916	-45.0578	-44.0878
-52.8621	-62.2081	7.52698	-73.9716	-70.03	-45.4644	-47.3716
-51.8924	-64.1212	8.55226	-73.9394	-70.2621	-46.9183	-47.4296
-50.8397	-65.3959	8.81164	-73.897	-70.4873	-47.9685	-44.459
-49.7993	-65.1803	8.6842	-73.8465	-70.705	-48.1927	-42.6927
-48.8946	-65.64	8.75265	-73.7911	-70.9148	-48.5805	-43.8663
-48.2601	-67.0744	8.94177	-73.7349	-71.116	-49.5158	-46.2669
-48.0121	-66.9463	8.92946	-73.6823	-71.3083	-49.9126	-48.016
-48.2153	-64.4356	8.70419	-73.6385	-71.4915	-49.3757	-48.1226
-48.8604	-62.0414	8.47436	-73.6086	-71.6653	-48.9472	-47.6029
-49.8621	-61.2965	8.26647	-73.5979	-71.8303	-49.3286	-48.254
-51.0814	-63.0005	8.15991	-73.6112	-71.9868	-50.1882	-49.7377
-52.3609	-64.5695	8.52312	-73.6526	-72.1361	-50.5277	-50.7313
-53.5589	-62.3785	9.44689	-73.7254	-72.2796	-49.6081	-51.242
-54.5721	-59.8381	10.3451	-73.8317	-72.4194	-47.8718	-53.3125
-55.3418	-61.4481	10.4893	-73.9725	-72.5579	-46.9649	-58.3204
-55.8493	-64.517	9.78279	-74.1472	-72.6978	-48.1298	-61.5926
-56.1049	-65.9152	8.81956	-74.354	-72.8421	-49.9491	-56.5947
-56.1332	-66.0362	8.33086	-74.59	-72.9939	-50.2192	-45.4341
-55.9576	-65.7268	8.74605	-74.8509	-73.1556	-49.3186	-37.1484
-55.5882	-65.8148	10.3423	-75.1316	-73.3291	-48.9839	-37.2265
-55.018	-66.4285	12.9133	-75.4264	-73.5154	-49.5426	-42.1017
-54.2325	-66.3838	14.7372	-75.729	-73.7136	-50.3993	-45.3354
-53.2334	-64.9676	13.9235	-76.0333	-73.9214	-50.9402	-45.0991
-52.0652	-63.491	11.658	-76.3331	-74.1341	-50.8136	-43.8486
-50.8298	-63.4859	11.1053	-76.623	-74.3452	-50.1735	-44.522
-49.6762	-64.3399	12.3422	-76.8979	-74.5459	-48.6745	-46.8544
-48.7629	-65.0267	12.2574	-77.1539	-74.7258	-46.3908	-47.5633
-48.2064	-65.5156	10.0202	-77.3881	-74.8733	-45.4186	-44.878
-48.0385	-65.6009	8.34258	-77.5986	-74.9764	-46.9971	-41.721
-48.1929	-64.939	8.82491	-77.7848	-75.0235	-49.3254	-42.0469
-48.5266	-64.5555	9.99756	-77.947	-75.0042	-50.1681	-44.8025
-48.8679	-65.1157	10.1161	-78.0866	-74.9108	-49.2804	-45.7974
-49.0708	-64.8778	9.02275	-78.2061	-74.7385	-48.0533	-44.0416
-49.0568	-62.9614	7.70003	-78.3085	-74.4866	-47.524	-42.7234
-48.8314	-61.679	7.63324	-78.3973	-74.1586	-47.8741	-43.8842
-48.4734	-62.6107	9.34346	-78.4766	-73.7622	-48.6499	-45.7629
-48.103	-62.3174	11.0347	-78.5504	-73.3092	-48.4656	-46.5764
-47.8408	-57.8296	10.9135	-78.6227	-72.8146	-47.0557	-46.078
-47.7711	-54.2012	10.2555	-78.697	-72.2956	-46.6085	-44.481
-47.9212	-56.7165	11.3431	-78.7767	-71.7709	-48.2325	-43.0566
-48.2609	-60.9028	13.4848	-78.8642	-71.2586	-50.9068	-42.5237
-48.7189	-62.7643	13.7805	-78.9613	-70.7754	-53.5684	-41.6347
-49.2069	-63.5658	11.4276	-79.0692	-70.3354	-54.5184	-41.0738
-49.6436	-64.2608	8.44313	-79.1879	-69.9486	-52.2757	-42.9948
-49.972	-65.2236	6.1672	-79.317	-69.621	-48.8177	-46.0914
-50.1704	-66.6272	4.03727	-79.4551	-69.3536	-47.52	-47.2832
-50.2559	-67.4386	1.80042	-79.6004	-69.1428	-48.3345	-45.6141
-50.2791	-66.5999	0.940603	-79.7506	-68.9808	-48.7939	-42.2275
-50.3106	-65.4388	2.67505	-79.9028	-68.856	-48.4873	-39.347
-50.4216	-65.9557	5.81678	-80.0544	-68.7546	-48.9279	-39.5414
-50.6624	-67.4432	8.1896	-80.2026	-68.6612	-50.2278	-42.3942
-51.0492	-68.215	8.75074	-80.3446	-68.5606	-51.0832	-44.8267
-51.5605	-67.267	7.88676	-80.4783	-68.4382	-50.9482	-45.4501
-52.1443	-65.4303	6.58301	-80.6016	-68.2818	-50.7968	-44.5713
-52.7335	-64.8328	5.48493	-80.713	-68.0824	-51.7927	-43.3131
-53.2605	-65.791	4.71876	-80.8116	-67.8343	-53.2424	-43.3284
-53.67	-67.3132	4.19412	-80.8968	-67.5362	-53.476	-44.448
-53.9261	-68.017	3.54685	-80.9685	-67.1906	-52.1983	-44.979
-54.0137	-67.5055	2.18105	-81.0272	-66.8041	-50.1637	-44.8238
-53.9373	-65.6714	-0.431818	-81.0735	-66.3865	-48.0478	-44.8551
-53.7183	-59.1278	-4.14233	-81.1083	-65.9501	-46.7664	-45.2665
-53.3914	-48.0994	-6.86414	-81.1326	-65.5089	-46.8452	-46.5675
-53.0011	-44.919	-5.86254	-81.1478	-65.0775	-47.2282	-49.1843
-52.5967	-54.261	-1.79308	-81.155	-64.6699	-46.529	-51.7182
-52.2261	-63.3568	2.07144	-81.1555	-64.2988	-44.7005	-51.7768
-51.9277	-66.5309	4.25128	-81.1503	-63.9747	-43.1528	-49.562
-51.7248	-67.1653	5.34739	-81.1407	-63.705	-43.2843	-46.9789
-51.6228	-66.6244	6.22788	-81.1277	-63.4943	-44.952	-44.1281
-51.6118	-64.7362	7.31914	-81.1123	-63.3438	-46.987	-41.7376
-51.6724	-63.8671	8.03662	-81.0953	-63.2518	-48.2977	-41.6314
-51.7832	-65.5495	7.46891	-81.0777	-63.2142	-48.5495	-43.0834
-51.9251	-67.5186	5.64585	-81.0604	-63.2254	-47.876	-43.7907
-52.0816	-67.7964	2.91123	-81.0441	-63.2787	-46.6386	-42.5857
-52.2342	-66.4159	-0.696608	-81.0295	-63.3678	-46.4473	-39.9159
-52.3577	-65.419	-3.9347	-81.0174	-63.4869	-48.4038	-37.7398
-52.4194	-66.0003	-4.18496	-81.0084	-63.6318	-50.719	-37.9435
-52.3848	-66.8528	-1.10323	-81.0032	-63.8001	-51.0376	-40.4428
-52.2323	-67.1112	2.60266	-81.0021	-63.9914	-49.039	-43.112
-51.968	-67.0554	5.06725	-81.0056	-64.2073	-46.2882	-44.0705
-51.6361	-66.8078	6.34889	-81.014	-64.4506	-45.0515	-43.5353
-51.3134	-66.3342	6.83409	-81.0276	-64.7255	-46.1549	-42.8184
-51.0884	-66.9824	6.65739	-81.0466	-65.0359	-47.7682	-42.6657
-51.0298	-68.6058	5.9342	-81.0713	-65.3854	-47.6406	-42.9671
-51.1559	-69.1061	5.06881	-81.1017	-65.776	-46.2637	-43.3755
-51.4193	-68.8226	4.52327	-81.1381	-66.2076	-46.0174	-43.57
-51.7138	-68.3167	4.6291	-81.1807	-66.6773	-47.2397	-42.8249
-51.902	-67.469	5.66151	-81.2298	-67.1789	-48.2389	-40.8381
-51.8549	-66.6627	7.17349	-81.2858	-67.7031	-48.1238	-39.0583
-51.4908	-63.9456	7.74079	-81.3489	-68.2372	-46.9906	-38.8612
-50.8034	-59.5601	6.52294	-81.4196	-68.766	-45.2181	-39.983
-49.8717	-59.5394	4.31774	-81.4983	-69.2721	-43.5872	-41.5695
-48.8465	-63.0403	2.39945	-81.5852	-69.737	-42.7935	-42.4658
-47.9176	-64.9388	1.47381	-81.6805	-70.1421	-42.5949	-42.0649
-47.2656	-65.7728	1.82905	-81.7843	-70.4701	-42.7079	-41.3599
-47.0151	-66.4156	3.09535	-81.8964	-70.7059	-43.7739	-41.7494
-47.202	-66.6215	3.27508	-82.0164	-70.838	-45.3831	-43.199
-47.7689	-66.7369	-0.217297	-82.1434	-70.8591	-45.3422	-44.2887
-48.5866	-67.9854	-6.14919	-82.2766	-70.7671	-42.1631	-44.4941
-49.4924	-72.3806	-8.67977	-82.4144	-70.565	-37.6462	-45.2108
-50.3277	-75.5452	-4.82917	-82.555	-70.2611	-35,1955528259277*	-46.8981
-50.9647	-72.0499	1.60152	-82.6963	-69.8686	-35,5824813842773*	-47.9301
-51.3163	-68.1543	6.09163	-82.8356	-69.4044	-37,1337547302246*	-47.0475
-51.3351	-67.3083	7.62668	-82.9702	-68.8885	-38,3470573425293*	-44.4218
-51.0086	-65.8081	7.05395	-83.0968	-68.3423	-38,6562576293945*	-41.8357
-50.3582	-63.3365	5.53238	-83.2123	-67.7876	-39,9930839538574*	-41.3279
-49.4393	-62.1459	4.27824	-83.3131	-67.2451	-45,1500701904297*	-42.7722
-48.3434	-61.3057	4.14887	-83.396	-66.7336	-50.4125	-43.914
-47.1924	-60.7017	4.88046	-83.4578	-66.2687	-50.1248	-43.0226
-46.1249	-61.7292	5.30384	-83.4956	-65.8626	-47.0443	-41.358
-45.2737	-63.4294	5.07948	-83.5071	-65.5239	-45.6637	-41.4908
-44.7402	-64.3636	5.46653	-83.4907	-65.2572	-45.6484	-43.3432
-44.5754	-63.1927	7.35549	-83.4455	-65.0637	-45.6897	-44.4637
-44.7714	-61.0622	9.44406	-83.3715	-64.9416	-45.6373	-43.5949
-45.269	-61.0834	9.97732	-83.2697	-64.8868	-45.8092	-41.8386
-45.9742	-61.8438	8.97712	-83.1422	-64.8932	-46.8655	-41.2781
-46.7783	-61.9199	7.40311	-82.9921	-64.9536	-48.4679	-42.4061
-47.5754	-63.3934	5.82934	-82.8235	-65.06	-48.9651	-43.0377
-48.2767	-65.6341	4.43053	-82.6414	-65.204	-48.2327	-42.0011
-48.82	-66.9174	3.32687	-82.4513	-65.3773	-48.0819	-41.5118
-49.1779	-67.0537	2.64856	-82.2594	-65.5716	-49.2046	-43.4672
-49.3618	-66.8458	2.50151	-82.0718	-65.7791	-50.507	-46.5923
-49.4188	-66.4845	3.25295	-81.8948	-65.9923	-50.8004	-47.6743
-49.4201	-65.0992	5.60547	-81.7342	-66.2042	-49.873	-44.4782
-49.4421	-64.7617	9.33572	-81.5952	-66.4085	-48.8203	-38.623
-49.5454	-66.5275	12.0275	-81.4822	-66.5995	-49.4043	-35.3844
-49.7591	-67.7671	11.5436	-81.3985	-66.7724	-51.7413	-37.8834
-50.0765	-67.9409	9.41193	-81.3462	-66.9235	-53.5866	-42.3782
-50.4632	-66.4139	8.40746	-81.3263	-67.0498	-53.3072	-44.1163
-50.8741	-61.8827	8.65413	-81.3383	-67.1498	-51.6237	-43.6952
-51.27	-56.9208	8.82834	-81.3808	-67.223	-50.5899	-44.0796
-51.6273	-55.0887	8.71448	-81.451	-67.27	-51.1903	-45.4529
-51.9356	-57.8723	8.77957	-81.5452	-67.2922	-52.0286	-45.2008
-52.1874	-62.5072	9.01491	-81.6589	-67.2921	-51.7193	-41.9171
-52.3658	-65.0788	9.17318	-81.7868	-67.2725	-50.7926	-38.6162
-52.4382	-66.0644	8.97536	-81.9233	-67.2365	-50.1825	-39.1289
-52.3596	-67.538	8.3276	-82.0623	-67.1871	-49.8213	-42.2508
-52.0847	-69.7163	7.69369	-82.1979	-67.1274	-49.4028	-44.2069
-51.5859	-69.7691	7.65762	-82.3238	-67.06	-49.186	-43.5925
-50.8707	-66.7933	8.41031	-82.4343	-66.987	-49.5253	-42.0398
-49.9947	-63.4533	9.54626	-82.524	-66.9103	-50.602	-41.9643
-49.0614	-62.2412	10.3021	-82.5879	-66.8313	-52.2892	-43.4748
-48.2077	-63.4866	10.337	-82.6221	-66.7513	-53.3976	-44.6438
-47.5738	-65.1223	10.0317	-82.623	-66.6713	-52.8355	-44.4922
-47.2688	-65.2066	9.94511	-82.5887	-66.5924	-51.391	-43.9628
-47.341	-63.4987	9.9863	-82.5179	-66.5157	-50.1244	-44.4318
-47.7684	-62.0711	9.59756	-82.411	-66.4425	-48.409	-46.304
-48.469	-62.1264	8.89908	-82.2696	-66.3741	-46.0482	-49.6775
-49.3286	-62.001	8.69863	-82.0967	-66.3117	-44.5875	-54.7579
-50.2323	-62.3379	9.57034	-81.8967	-66.2567	-44.6666	-58.3164
-51.0881	-64.0282	11.0552	-81.6755	-66.21	-46.1768	-55.5347
-51.8367	-65.3082	11.6459	-81.4399	-66.1726	-49.149	-48.9453
-52.4481	-65.4561	10.6492	-81.1978	-66.145	-51.7097	-44.1744
-52.9104	-65.1417	9.37208	-80.9574	-66.1275	-51.7453	-41.3824
-53.216	-64.437	9.04052	-80.7277	-66.1199	-50.3743	-38.7593
-53.3519	-63.7174	8.94874	-80.5171	-66.1223	-49.9798	-36.8854
-53.2946	-64.8114	8.10865	-80.3337	-66.1344	-50.4053	-37.0925
-53.0126	-66.8127	7.18531	-80.1846	-66.1561	-48.6517	-38.3449
-52.4757	-67.6126	7.51487	-80.0757	-66.1874	-42.4972	-39.0226
-51.6727	-67.4109	9.18688	-80.011	-66.2285	-35,8253517150879*	-39.4473
-50.6308	-67.1103	10.8325	-79.9929	-66.2798	-35,8672904968262*	-40.3036
-49.4318	-67.0252	11.1994	-80.0215	-66.3421	-41.8388	-40.9334
-48.2125	-67.5011	10.4443	-80.0948	-66.416	-46.8292	-40.4089
-47.1451	-68.4737	9.68726	-80.2086	-66.5022	-48.5466	-39.4385
-46.3972	-70.3667	9.73663	-80.3568	-66.6012	-49.1211	-39.4431
-46.0876	-73.1004	10.3152	-80.5316	-66.7133	-50.0014	-40.7625
-46.2524	-72.7896	10.574	-80.7239	-66.8383	-50.6645	-42.6561
-46.8387	-69.4949	10.2688	-80.9234	-66.9754	-50.5523	-43.8031
-47.7285	-67.4723	9.84783	-81.1196	-67.1235	-49.8418	-43.7225
-48.7811	-65.4334	9.5852	-81.3019	-67.2807	-48.7659	-43.6006
-49.8742	-62.0562	9.33942	-81.4604	-67.4446	-48.0111	-44.6762
-50.9278	-59.8986	9.0362	-81.586	-67.6124	-48.3174	-46.4243
-51.9016	-58.9631	8.92739	-81.6714	-67.7812	-48.8876	-46.9401
-52.7732	-58.9503	9.34642	-81.7107	-67.9477	-48.4261	-45.3894
-53.5126	-60.7195	10.2547	-81.7004	-68.1085	-46.8255	-43.4355
-54.0672	-61.9213	11.1811	-81.6387	-68.2605	-44.9487	-43.0914
-54.368	-62.2228	11.7284	-81.5262	-68.4007	-44.6315	-44.2944
-54.351	-63.3821	11.9231	-81.3656	-68.5264	-46.4928	-45.5135
-53.9847	-64.7784	12.0609	-81.1612	-68.6356	-47.8385	-45.7408
-53.2868	-65.0841	12.2601	-80.9189	-68.7265	-47.0928	-45.4137
-52.3258	-64.0355	12.2662	-80.6457	-68.798	-46.3268	-45.7308
-51.2072	-62.5287	11.8748	-80.3496	-68.8493	-46.7203	-46.8886
-50.0562	-62.5678	11.3008	-80.0388	-68.8805	-46.9536	-47.638
-49.0019	-64.3114	10.8711	-79.7217	-68.8918	-46.2705	-47.5205
-48.1669	-64.7892	10.4231	-79.4061	-68.8841	-44.576	-49.4669
-47.6562	-62.7898	9.43558	-79.0996	-68.8586	-42.2999	-58.9749
-47.5412	-58.4255	7.79316	-78.8087	-68.8168	-41.7695	-74.403
-47.8416	-53.9494	6.00229	-78.5388	-68.7603	-43.5328	-80.3213
-48.5132	-55.6819	4.77143	-78.2946	-68.6911	-45.169	-68.7759
-49.4512	-61.4571	4.41243	-78.0793	-68.6113	-46.2299	-53.3901
-50.5123	-63.9709	4.70594	-77.8949	-68.523	-47.8451	-46.3448
-51.5482	-63.8813	5.75447	-77.7423	-68.4287	-49.5985	-46.0688
-52.4384	-64.3775	8.26982	-77.6213	-68.3309	-50.277	-46.7445
-53.11	-64.7544	12.0503	-77.5304	-68.2322	-49.7949	-45.6701
-53.5433	-63.9836	14.9288	-77.4673	-68.1354	-49.0799	-43.5541
-53.7611	-63.8549	14.8241	-77.4287	-68.0435	-48.7355	-40.3722
-53.8125	-65.0977	12.7811	-77.4102	-67.9594	-48.4939	-35.2924
-53.7534	-66.5504	12.0224	-77.4071	-67.8863	-48.4436	-31.6701
-53.632	-65.8831	13.6401	-77.4138	-67.8271	-49.1979	-33.5405
-53.4815	-62.7199	15.1925	-77.4245	-67.7846	-49.9851	-38.3958
-53.3212	-60.3253	14.2435	-77.4331	-67.7613	-49.819	-42.2596
-53.1639	-59.5599	11.567	-77.4336	-67.7592	-49.5144	-44.6325
-53.0244	-60.683	9.69485	-77.4204	-67.7797	-49.5974	-45.5011
-52.9227	-63.4819	9.53198	-77.3883	-67.8236	-49.1423	-44.7698
-52.8821	-65.403	9.70457	-77.333	-67.8906	-48.405	-44.1885
-52.9215	-66.2317	8.74814	-77.2512	-67.9797	-48.8224	-45.4124
-53.0492	-66.7015	6.77909	-77.1408	-68.0888	-50.1628	-47.3863
-53.2608	-66.3189	4.96795	-77.001	-68.2151	-50.4529	-47.9426
-53.5404	-64.4035	3.9947	-76.8324	-68.3547	-48.934	-46.3958
-53.864	-61.9932	3.45566	-76.637	-68.5033	-47.3709	-44.3339
-54.198	-61.5422	3.09172	-76.418	-68.6558	-47.3979	-44.1603
-54.4966	-63.0809	3.52017	-76.1799	-68.8069	-48.3822	-46.3261
-54.6975	-64.7168	5.09152	-75.9279	-68.9512	-48.8734	-48.1904
-54.7252	-64.3701	7.19261	-75.6679	-69.0836	-48.5009	-45.7057
-54.5019	-60.4358	8.72118	-75.4064	-69.199	-47.2951	-37.5275
-53.9689	-54.3691	8.96482	-75.1495	-69.2933	-45.3247	-29.4942
-53.1098	-52.5915	8.34551	-74.9035	-69.3632	-44.2512	-29.7523
-51.9687	-57.5875	8.00063	-74.6738	-69.4061	-45.2042	-36.1763
-50.6526	-62.7655	8.52308	-74.4653	-69.4207	-46.5863	-40.3034
-49.3164	-64.2844	9.21192	-74.282	-69.4068	-47.1589	-40.4652
-48.1321	-64.2885	8.94034	-74.1268	-69.3652	-47.3407	-40.244
-47.2528	-65.0892	7.79993	-74.0017	-69.2979	-47.1514	-40.9556
-46.7823	-66.2378	6.93709	-73.9073	-69.2074	-46.1927	-41.3672
-46.7593	-65.2997	7.12048	-73.8435	-69.0975	-44.9476	-40.9587
-47.1588	-63.1995	8.01594	-73.8092	-68.9721	-44.524	-40.6339
-47.905	-63.5673	8.49565	-73.8025	-68.8356	-45.7035	-41.1427
-48.8912	-65.8725	7.96988	-73.821	-68.6928	-47.9848	-41.8501
-49.9989	-67.9713	7.1255	-73.8617	-68.5481	-49.8806	-41.4548
-51.1133	-68.9265	7.1127	-73.9215	-68.4058	-50.7513	-40.2557
-52.1349	-67.7547	8.36881	-73.9969	-68.2699	-51.0311	-39.7011
-52.9881	-64.7704	9.72545	-74.0847	-68.1436	-51.244	-39.8325
-53.6255	-62.9996	9.52032	-74.1818	-68.0294	-51.4548	-39.9002
-54.0293	-63.5993	8.12637	-74.2853	-67.9293	-51.1835	-39.9076
-54.208	-60.7337	7.21108	-74.3926	-67.8441	-50.0516	-39.8241
-54.1894	-51.9125	7.22956	-74.5017	-67.7739	-48.8509	-39.3394
-54.0131	-48.9776	7.92481	-74.6108	-67.7178	-48.8388	-38.5952
-53.7231	-56.6139	9.35883	-74.7187	-67.6745	-49.6198	-38.0982
-53.3635	-64.0665	10.8119	-74.8244	-67.6418	-49.247	-38.3157
-52.9757	-66.0485	10.8371	-74.9274	-67.6174	-47.2402	-38.6209
-52.597	-64.1463	9.30991	-75.0274	-67.5986	-45.8808	-38.0709
-52.2599	-62.691	7.43622	-75.1244	-67.5831	-46.9127	-36.9201
-51.9911	-64.8381	6.25217	-75.2184	-67.5688	-48.9924	-35.4677
-51.8107	-68.2677	6.19847	-75.3098	-67.5544	-49.6536	-33.3644
-51.7313	-69.4121	6.70204	-75.3985	-67.5391	-48.6038	-31.2512
-51.7581	-67.8797	6.49408	-75.4848	-67.5235	-47.7483	-30.7021
-51.8882	-65.5801	5.07242	-75.5688	-67.5091	-48.2091	-32.3562
-52.1103	-64.3796	3.0866	-75.6503	-67.4985	-49.3063	-35.249
-52.4045	-65.205	1.59723	-75.7291	-67.4953	-49.837	-37.1842
-52.7411	-65.8388	1.57412	-75.805	-67.5042	-49.0141	-36.7051
-53.0807	-64.2997	2.96891	-75.8777	-67.5304	-47.2778	-35.0697
-53.3744	-63.5455	2.62644	-75.9466	-67.5794	-46.2189	-34.7525
-53.5689	-64.9621	-4.22698	-76.0115	-67.6567	-46.8056	-35.9976
-53.6139	-66.3019	-15.5792	-76.0718	-67.7675	-48.4157	-36.763
-53.4749	-65.3552	-20.6689	-76.1273	-67.9162	-49.9146	-35.8948
-53.1473	-62.0388	-14.2966	-76.1778	-68.1059	-50.5218	-34.5373
-52.6648	-60.3474	-4.26467	-76.2231	-68.3384	-50.1824	-34.1251
-52.0986	-62.704	1.45016	-76.2633	-68.6138	-49.5059	-34.7558
-51.5431	-66.1	3.16315	-76.2984	-68.9304	-48.967	-35.4415
-51.0921	-67.946	3.92825	-76.3287	-69.2846	-48.5764	-35.1932
-50.8128	-68.3259	4.499	-76.3544	-69.671	-47.9645	-34.2211
-50.7292	-68.0759	4.18236	-76.3759	-70.0827	-47.0407	-33.4099
-50.8204	-67.513	2.94509	-76.3933	-70.5112	-46.6061	-33.3619
-51.0337	-67.132	1.88954	-76.4071	-70.9471	-47.0236	-34.0213
-51.3059	-66.834	2.41395	-76.4173	-71.3799	-47.5208	-34.4634
-51.5839	-64.9206	4.99528	-76.424	-71.7988	-47.8118	-33.6865
-51.8361	-62.1228	8.30418	-76.4273	-72.1929	-48.1416	-31.839
-52.0534	-62.3303	9.77535	-76.4269	-72.5513	-48.4112	-30.3285
-52.2413	-64.6785	8.42159	-76.4226	-72.864	-48.5888	-29.7284
-52.4099	-64.1074	6.20167	-76.414	-73.1214	-48.7728	-29.1146
-52.5669	-61.6689	5.11723	-76.4007	-73.3156	-49.103	-28.3772
-52.7167	-61.5203	4.77883	-76.3822	-73.44	-49.5921	-28.4862
-52.8644	-63.6392	3.45032	-76.358	-73.49	-50.1126	-29.4902
-53.0186	-65.9236	0.722247	-76.3277	-73.4632	-50.3258	-30.3143
-53.1895	-66.5405	-1.03293	-76.2907	-73.3599	-49.6095	-30.4828
-53.3813	-64.4718	0.336157	-76.2469	-73.1832	-48.1134	-30.3881
-53.5814	-60.5517	3.30608	-76.1959	-72.9387	-47.0863	-30.2797
-53.7548	-57.3062	5.49898	-76.1376	-72.6354	-47.5816	-30.1963
-53.8457	-57.4442	7.15239	-76.0723	-72.2844	-48.8509	-30.055
-53.7906	-60.5298	8.93578	-76	-71.8994	-49.3819	-29.5703
-53.537	-63.0653	9.70868	-75.9213	-71.4958	-49.1253	-28.8823
-53.064	-62.83	8.58178	-75.8368	-71.0896	-48.9595	-28.7769
-52.3982	-61.7372	6.81735	-75.7473	-70.6974	-48.9049	-29.4403
-51.6189	-63.0119	6.38838	-75.6537	-70.3349	-48.3053	-30.1462
-50.8468	-65.3648	7.68281	-75.5573	-70.016	-47.4024	-30.3701
-50.2165	-65.0905	9.00997	-75.4594	-69.7523	-46.8868	-30.6229
-49.8383	-63.7201	8.54584	-75.3614	-69.5527	-46.6451	-31.6437
-49.7628	-64.7228	6.45625	-75.2648	-69.4222	-45.3765	-32.9141
-49.9625	-67.2478	4.5542	-75.1714	-69.3625	-41,468578338623*	-33.2914
-50.3405	-67.8508	4.62065	-75.0828	-69.372	-37,3342552185059*	-32.3342
-50.7648	-64.7055	6.87817	-75.0006	-69.4455	-38,1247482299805*	-30.2113
-51.1132	-59.7254	9.36347	-74.9267	-69.5756	-42.983	-27.6575
-51.3118	-57.4353	9.98497	-74.8626	-69.7528	-46.7432	-26.1489
-51.3518	-58.8562	9.18953	-74.8098	-69.9662	-47.6457	-26.7458
-51.2805	-61.1564	8.86245	-74.7698	-70.2048	-47.32	-28.6563
-51.1753	-62.5628	9.43668	-74.7438	-70.4576	-46.6468	-29.9336
-51.1128	-63.408	9.6873	-74.7329	-70.7145	-45.7553	-29.4915
-51.1454	-65.3324	8.94643	-74.7378	-70.9667	-45.7769	-27.7288
-51.2912	-67.3102	8.28779	-74.7592	-71.207	-46.8383	-26.4037
-51.5355	-66.8611	8.67009	-74.7975	-71.4298	-47.4686	-27.113
-51.8387	-64.8525	9.17123	-74.8525	-71.6314	-47.3051	-29.1185
-52.1466	-64.8059	8.52182	-74.9242	-71.8095	-47.2856	-30.8862
-52.3985	-66.0502	7.23694	-75.0119	-71.9633	-46.8643	-32.1701
-52.5364	-63.4595	7.07257	-75.1147	-72.0933	-44.5677	-32.9175
-52.5138	-57.6746	8.49836	-75.2314	-72.2005	-42.2337	-32.7411
-52.3075	-57.2799	9.68952	-75.3605	-72.2869	-43.1965	-32.3392
-51.9275	-62.7327	9.18473	-75.5003	-72.3545	-46.3671	-32.7454
-51.4217	-67.2361	8.12509	-75.6486	-72.4055	-48.5209	-33.5817
-50.8693	-68.5312	8.39885	-75.803	-72.4423	-48.9545	-33.8956
-50.3627	-67.4443	9.97312	-75.9611	-72.4669	-48.9093	-33.5621
-49.9834	-65.1358	11.0462	-76.12	-72.481	-49.1397	-33.5405
-49.7806	-63.8328	10.3977	-76.2769	-72.4862	-49.1716	-36.5676
-49.7615	-65.4876	8.85175	-76.4287	-72.4833	-48.7751	-44.0947
-49.8967	-68.0983	8.15806	-76.5726	-72.4732	-48.6384	-50.0354
-50.1367	-68.3475	8.81269	-76.7056	-72.4562	-49.3574	-47.1649
-50.4297	-66.7073	9.68018	-76.8249	-72.4322	-50.6234	-38.957
-50.7358	-65.4348	9.84276	-76.928	-72.4007	-51.8424	-33.2625
-51.0311	-65.826	9.64846	-77.0129	-72.3611	-52.2777	-31.9666
-51.3041	-66.9388	9.9481	-77.0778	-72.3123	-50.4991	-32.1393
-51.5481	-66.5683	11.0767	-77.1215	-72.2533	-46.3844	-31.2097
-51.753	-65.1716	12.1193	-77.1435	-72.1829	-43.2528	-29.4887
-51.8987	-64.8501	11.537	-77.1439	-72.0996	-44.2129	-29.2709
-51.9543	-65.89	9.34713	-77.1235	-72.0026	-47.3319	-31.2299
-51.8825	-67.0928	7.50116	-77.0837	-71.8909	-49.0482	-33.5214
-51.6509	-67.5455	7.40414	-77.0265	-71.764	-49.0905	-34.6679
-51.2493	-66.2636	8.41174	-76.9547	-71.6223	-49.2841	-34.5896
-50.7046	-63.6669	9.05602	-76.8714	-71.4666	-50.3701	-34.1552
-50.0887	-62.8172	8.53426	-76.78	-71.2987	-51.6772	-34.431
-49.5095	-64.7536	6.70642	-76.6841	-71.1216	-52.1195	-35.0389
-49.086	-66.5359	3.04321	-76.5872	-70.9394	-50.7708	-33.9048
-48.9131	-66.328	-2.93884	-76.4927	-70.7577	-48.1728	-29.7314
-49.0324	-64.1912	-8.69284	-76.4038	-70.583	-46.2912	-25.2264
-49.419	-60.0347	-9.82515	-76.3229	-70.4234	-45.6504	-25.2474
-49.9918	-57.2182	-5.93828	-76.2521	-70.2878	-44.769	-29.251
-50.6422	-59.691	-0.421535	-76.1926	-70.1858	-43.9448	-32.3665
-51.2694	-62.5397	4.01282	-76.1451	-70.1273	-44.7025	-33.0576
-51.8081	-62.9816	6.41244	-76.1096	-70.1221	-46.7143	-32.8861
-52.2402	-64.4617	7.17468	-76.0855	-70.179	-48.7216	-32.49
-52.589	-66.2194	7.55367	-76.0717	-70.3053	-50.0144	-31.3728
-52.8988	-65.7216	8.377	-76.0666	-70.5061	-50.6089	-30.4557
-53.2113	-64.6817	9.36208	-76.0682	-70.784	-50.4339	-31.6182
-53.5442	-64.5384	9.93578	-76.0747	-71.1384	-49.2969	-34.342
-53.8806	-64.2513	10.3323	-76.0839	-71.565	-47.8178	-36.3737
-54.1695	-63.5597	11.3116	-76.0938	-72.0561	-45.3922	-36.7283
-54.3364	-63.3298	12.7274	-76.1024	-72.6006	-39,5326614379883*	-35.9706
-54.303	-63.2296	13.2129	-76.1079	-73.1843	-32,2338409423828*	-35.1556
-54.0115	-63.8367	11.9919	-76.1087	-73.7906	-28,4627513885498*	-35.5339
-53.4488	-65.8111	10.2227	-76.1035	-74.4012	-28,7283477783203*	-38.063
-52.6624	-67.0267	9.67456	-76.0912	-74.9974	-30,5362148284912*	-40.897
-51.7612	-64.6002	10.7088	-76.0708	-75.5611	-31,9903221130371*	-39.4895
-50.8952	-58.6662	12.1577	-76.042	-76.0754	-32,7705345153809*	-34.1611
-50.2189	-55.5607	12.7015	-76.0044	-76.5265	-34,2136688232422*	-30.4672
-49.8504	-59.1808	12.1636	-75.9581	-76.9036	-37,0822448730469*	-30.7116
-49.8414	-63.4998	11.6239	-75.9036	-77.2004	-39,7649993896484*	-33.0528
-50.1707	-62.806	12.0135	-75.8419	-77.4146	-40,6421966552734*	-34.9442
-50.758	-59.8874	12.861	-75.7742	-77.5484	-40.3541	-34.6152
-51.4916	-60.9387	12.8397	-75.7023	-77.6081	-40.801	-32.0108
-52.2537	-65.0238	11.17	-75.6286	-77.6035	-42.8716	-29.4571
-52.9376	-67.8372	8.08189	-75.5558	-77.5466	-45.0082	-29.4707
-53.4555	-68.2222	4.23946	-75.4869	-77.4513	-45.3223	-31.2855
-53.7441	-67.0449	0.451636	-75.4251	-77.3317	-44.6353	-32.5763
-53.7732	-66.1231	-1.82746	-75.374	-77.2014	-44.9015	-32.8279
-53.5552	-65.9307	-0.595659	-75.3367	-77.0724	-46.0264	-32.6935
-53.1511	-64.6597	4.68326	-75.3163	-76.9546	-46.1352	-32.7646
-52.662	-63.0339	11.2381	-75.3155	-76.8553	-44.4929	-33.4625
-52.205	-62.7465	14.761	-75.3362	-76.7786	-43.8001	-34.5459
-51.8791	-63.3659	13.4863	-75.3796	-76.7263	-46.4005	-35.3363
-51.7346	-65.4385	9.74844	-75.446	-76.6973	-49.9898	-35.4957
-51.76	-67.7571	7.36364	-75.5348	-76.689	-51.6786	-34.5066
-51.8916	-68.5978	8.08426	-75.6444	-76.6972	-51.5531	-32.5276
-52.041	-67.9135	10.4467	-75.7724	-76.7169	-51.0961	-31.5177
-52.1263	-65.7999	11.4934	-75.9154	-76.7434	-51.4291	-32.6714
-52.0964	-63.5392	10.116	-76.0697	-76.7722	-52.6273	-35.0292
-51.9414	-63.9965	8.24535	-76.231	-76.7998	-53.6858	-36.8665
-51.6908	-66.1177	8.10872	-76.3948	-76.8238	-53.8529	-36.5515
-51.4044	-67.2413	10.1206	-76.5567	-76.8431	-53.6693	-33.1895
-51.1585	-67.79	13.3028	-76.7125	-76.8577	-52.9892	-28.1224
-51.0263	-67.1551	15.8138	-76.8584	-76.8688	-50.6174	-25.3972
-51.0578	-63.1397	16.7112	-76.9913	-76.8783	-47.5522	-27.0828
-51.2614	-58.6222	17.281	-77.1085	-76.8885	-46.0857	-30.252
-51.5975	-58.8696	17.8736	-77.2084	-76.9022	-46.5343	-32.3061
-51.9876	-61.8394	16.5307	-77.2898	-76.9218	-48.2042	-34.5307
-52.3386	-64.3989	13.0002	-77.3524	-76.9496	-50.4713	-38.5175
-52.5725	-66.9065	9.74938	-77.3963	-76.9873	-51.7005	-41.7508
-52.6494	-68.4677	8.63162	-77.4225	-77.0361	-50.5798	-40.4099
-52.5756	-68.2219	9.30588	-77.4319	-77.0964	-48.6218	-36.1074
-52.394	-67.5475	10.2486	-77.4262	-77.1682	-48.4349	-33.1531
-52.1639	-67.4703	10.5827	-77.407	-77.251	-50.0537	-32.5592
-51.9392	-67.005	10.7003	-77.3762	-77.3442	-51.4895	-32.0675
-51.7533	-65.7081	10.7214	-77.3355	-77.447	-51.8163	-29.6085
-51.6174	-65.8279	10.0841	-77.2871	-77.5586	-51.9944	-26.8969
-51.5287	-66.8569	8.67603	-77.2326	-77.6789	-53.0148	-26.9827
-51.4842	-64.5961	6.98335	-77.1742	-77.808	-53.9674	-28.8734
-51.4917	-59.668	5.80766	-77.1138	-77.9465	-52.7335	-29.9318
-51.5734	-57.2883	5.69562	-77.0535	-78.0954	-48.8093	-30.2718
-51.7592	-59.5994	6.20878	-76.9952	-78.2562	-44.4104	-30.7938
-52.0741	-62.3126	6.4705	-76.9411	-78.4303	-42.2134	-31.0063
-52.5228	-62.3374	6.28789	-76.8935	-78.6188	-43.3012	-31.092
-53.0802	-61.7855	6.08246	-76.8545	-78.8222	-46.3814	-32.3939
-53.6901	-62.9244	6.12806	-76.8264	-79.0399	-48.4195	-35.2735
-54.2735	-64.6384	6.26928	-76.8111	-79.2698	-48.3501	-38.4001
-54.745	-65.849	6.24203	-76.8107	-79.5079	-48.0707	-39.1485
-55.0336	-66.826	6.10909	-76.8269	-79.7482	-48.668	-36.5883
-55.1002	-66.8728	6.31867	-76.861	-79.9824	-48.9505	-33.0157
-54.9487	-65.7318	7.38347	-76.914	-80.2006	-48.3708	-30.2723
-54.6249	-65.3292	9.04764	-76.9862	-80.3909	-48.2142	-28.6252
-54.2034	-65.9415	9.75954	-77.0776	-80.5405	-49.0423	-27.8352
-53.7662	-66.5198	8.33195	-77.1874	-80.6365	-49.9262	-27.8688
-53.3808	-67.3438	6.02579	-77.3141	-80.6664	-50.2223	-28.8603
-53.0848	-68.6568	5.11102	-77.4556	-80.6193	-50.2046	-29.8689
-52.8825	-70.2842	5.78285	-77.609	-80.4871	-50.0471	-30.1022
-52.7516	-71.7464	6.14048	-77.771	-80.2647	-48.9876	-29.9845
-52.6572	-71.1489	5.00972	-77.9373	-79.9513	-46.8932	-29.3498
-52.5676	-68.6208	3.61842	-78.1034	-79.5504	-45.2859	-27.8329
-52.4694	-67.2196	3.60586	-78.2644	-79.0699	-45.2182	-26.6317
-52.3779	-66.9232	4.23184	-78.4149	-78.522	-46.2185	-26.9914
-52.3401	-65.4058	3.39791	-78.5497	-77.9223	-47.508	-28.4154
-52.4261	-61.3142	0.683284	-78.6635	-77.2891	-48.6776	-29.8052
-52.7063	-58.3755	-1.98598	-78.7513	-76.642	-49.1747	-30.7567
-53.2232	-61.2818	-1.57472	-78.8085	-76.0009	-48.62	-31.0551
-53.9641	-66.0172	3.24903	-78.8312	-75.3849	-47.7721	-30.5774
-54.8516	-68.2147	9.31566	-78.8162	-74.811	-47.6047	-30.0564
-55.7557	-68.3318	11.8331	-78.7614	-74.2931	-47.6691	-30.1584
-56.5246	-67.6294	10.2072	-78.6654	-73.8417	-46.2532	-30.3649
-57.0216	-66.0327	7.63	-78.5282	-73.464	-43.242	-30.2772
-57.1521	-63.5495	6.21149	-78.3507	-73.1634	-41.9225	-30.1283
-56.8717	-61.4202	5.74724	-78.1351	-72.9403	-44.4069	-29.6924
-56.1789	-59.5859	5.58622	-77.8846	-72.7932	-47.9373	-28.7058
-55.1046	-59.886	5.30668	-77.6032	-72.719	-49.3988	-27.5201
-53.709	-62.685	4.64744	-77.2961	-72.7143	-49.134	-26.7187
-52.0921	-64.9322	3.71383	-76.969	-72.776	-48.8507	-26.5652
-50.4047	-65.9756	2.66408	-76.6283	-72.902	-49.2003	-26.8836
-48.8449	-66.5201	1.67788	-76.281	-73.0912	-49.6727	-27.3222
-47.6277	-66.7783	1.70735	-75.9341	-73.344	-49.6337	-27.4883
-46.9334	-67.1392	3.87013	-75.5949	-73.6614	-48.9644	-27.3653
-46.8543	-67.6603	7.15957	-75.2706	-74.0448	-48.4764	-27.4455
-47.3657	-67.3429	8.60984	-74.9683	-74.4946	-49.3678	-27.9913
-48.3348	-66.4715	6.90513	-74.6944	-75.0097	-51.5235	-28.7157
-49.5632	-67.1237	3.96313	-74.4551	-75.5865	-52.94	-29.0423
-50.8425	-68.0064	2.3945	-74.2556	-76.2179	-51.5285	-28.539
-52.0002	-66.1289	2.82792	-74.1002	-76.8931	-48.5492	-27.6
-52.9214	-62.1329	4.0769	-73.9923	-77.5973	-47.5447	-27.0081
-53.5479	-59.2194	5.052	-73.9343	-78.3121	-49.0551	-26.8851
-53.8649	-60.522	5.3855	-73.9272	-79.0165	-50.6943	-26.8639
-53.887	-64.134	5.01518	-73.9709	-79.6873	-50.8445	-26.6888
-53.6526	-64.9946	4.34961	-74.0642	-80.3015	-50.0169	-26.4744
-53.2243	-61.3391	4.05839	-74.2047	-80.8369	-49.5839	-26.3974
-52.69	-57.4889	4.46794	-74.389	-81.2743	-49.8292	-26.6841
-52.157	-58.9564	5.37198	-74.6129	-81.5988	-50.2822	-27.4923
-51.7361	-63.2654	6.41846	-74.8712	-81.8011	-50.6126	-28.2294
-51.5185	-65.7129	7.4097	-75.1586	-81.8777	-50.4068	-28.3089
-51.5548	-66.1693	7.87077	-75.4691	-81.8319	-49.8635	-27.8115
-51.8447	-66.2994	7.50096	-75.7969	-81.6731	-49.7592	-27.0061
-52.3411	-66.6224	7.42626	-76.1359	-81.4162	-49.9049	-26.5388
-52.9672	-66.4257	9.05041	-76.4805	-81.0804	-48.6919	-27.068
-53.6373	-66.0384	11.3925	-76.8254	-80.6879	-44.769	-28.4091
-54.2751	-66.2292	11.4234	-77.1659	-80.262	-40.4801	-29.6661
-54.8236	-66.7092	7.81981	-77.4979	-79.8255	-40.4792	-30.0335
-55.2455	-67.925	3.56046	-77.8178	-79.3995	-43.8679	-29.4117
-55.5184	-69.4223	3.09652	-78.123	-79.0015	-46.1061	-28.3219
-55.628	-68.6957	6.52423	-78.4116	-78.6453	-46.6858	-27.4777
-55.5628	-64.4233	9.63398	-78.6823	-78.3397	-46.9786	-26.5094
-55.315	-60.2304	10.0309	-78.9347	-78.0886	-46.6575	-24.1847
-54.8859	-58.4099	8.98316	-79.169	-77.8915	-45.7673	-21.7923
-54.2964	-55.5317	8.01992	-79.3861	-77.7438	-45.6587	-21.6464
-53.5967	-52.8241	7.27438	-79.5875	-77.6375	-46.9312	-22.3208
-52.868	-54.8485	6.40828	-79.7749	-77.5626	-49.1027	-21.0761
-52.2137	-59.7237	5.69857	-79.9506	-77.5073	-50.7192	-18.9322
-51.7354	-62.8036	6.06883	-80.1172	-77.46	-50.3464	-18.2308
-51.503	-63.3417	7.6494	-80.2773	-77.4095	-48.4329	-18.1935
-51.5274	-62.8541	9.07315	-80.4335	-77.3459	-46.5317	-18.0383
-51.7483	-62.6742	9.14082	-80.5882	-77.2619	-45.5971	-18.4767
-52.0457	-62.544	8.29397	-80.7435	-77.1522	-45.468	-19.458
-52.2721	-62.8394	7.68845	-80.9011	-77.0148	-45.1651	-21.2169
-52.297	-64.3764	7.70321	-81.0618	-76.8505	-44.1151	-23.8297
-52.0481	-65.887	7.98885	-81.2259	-76.6633	-43.2965	-25.6058
-51.5364	-65.5654	8.05474	-81.3926	-76.4596	-43.5212	-24.6869
-50.8532	-63.7185	7.80879	-81.5602	-76.2483	-43.2539	-22.2679
-50.1421	-63.071	8.07146	-81.7259	-76.0398	-41.3373	-21.7724
-49.5539	-65.0774	9.45861	-81.8859	-75.8457	-40.1598	-23.7462
-49.2012	-67.6184	11.006	-82.0356	-75.6776	-42.2985	-26.1252
-49.1299	-68.793	11.2928	-82.1696	-75.5469	-46.2399	-27.9808
-49.3165	-68.756	10.4783	-82.2819	-75.4632	-49.1778	-29.3101
-49.6879	-68.3369	10.0409	-82.3665	-75.434	-50.464	-29.5454
-50.1528	-67.1888	10.5455	-82.4172	-75.4644	-50.6743	-28.4485
-50.6264	-64.363	11.1241	-82.4283	-75.5559	-50.4778	-27.4987
-51.0424	-62.3306	11.1881	-82.3951	-75.7066	-50.7087	-28.0944
-51.3506	-63.202	11.2207	-82.3138	-75.9115	-51.55	-29.3526
-51.5103	-64.9819	11.8418	-82.1821	-76.1621	-51.9921	-29.8082
-51.4889	-65.9434	12.7737	-81.9994	-76.4476	-51.2735	-29.7244
-51.2707	-65.9584	13.1323	-81.7669	-76.7548	-49.9437	-29.7751
-50.8724	-65.7884	12.4989	-81.4877	-77.07	-48.4559	-29.978
-50.3572	-65.867	11.2865	-81.1667	-77.3788	-46.8597	-31.5241
-49.8335	-66.4296	10.2717	-80.8108	-77.6678	-46.2091	-36.5891
-49.4343	-67.566	9.94985	-80.4283	-77.9252	-47.2616	-44.6127
-49.2805	-68.5322	10.1427	-80.0289	-78.1415	-48.9879	-49.0196
-49.4413	-67.6914	10.3139	-79.6231	-78.3099	-50.5719	-44.7521
-49.909	-65.9856	10.287	-79.2224	-78.4271	-52.0982	-36.8509
-50.6	-66.0807	10.2667	-78.8382	-78.4927	-53.1494	-31.7017
-51.3797	-66.779	10.3338	-78.4819	-78.5093	-53.0631	-30.098
-52.1007	-66.3395	10.2222	-78.1644	-78.4825	-52.1578	-30.3416
-52.6381	-65.8052	9.7583	-77.8957	-78.4193	-51.8168	-30.5884
-52.9108	-66.3179	9.35311	-77.6845	-78.3286	-52.683	-30.5028
-52.8865	-67.3909	9.51519	-77.5377	-78.2196	-53.4659	-30.7708
-52.5777	-67.7674	10.1799	-77.4606	-78.1014	-53.4679	-30.5565
-52.0336	-66.8312	10.7874	-77.4562	-77.9822	-53.9088	-28.5506
-51.3346	-65.8194	10.8787	-77.525	-77.8689	-54.4682	-26.785
-50.5848	-66.5252	10.6101	-77.6654	-77.7671	-53.5398	-28.8401
-49.8995	-68.4798	10.5983	-77.8727	-77.6801	-51.6954	-33.1985
-49.3867	-68.655	11.2783	-78.14	-77.6099	-50.4012	-35.8119
-49.1234	-64.7027	12.3553	-78.4579	-77.5565	-50.4934	-37.0219
-49.1375	-60.2882	12.9534	-78.8148	-77.519	-52.1082	-39.4978
-49.4003	-60.5471	12.6833	-79.197	-77.4953	-53.6149	-42.4165
-49.8329	-63.1308	12.3031	-79.5898	-77.4828	-53.0622	-42.1739
-50.3249	-64.9719	12.8434	-79.9775	-77.4785	-51.1367	-38.8368
-50.7578	-66.0142	14.2498	-80.3439	-77.4792	-49.8236	-36.3882
-51.0265	-64.5922	15.1987	-80.6737	-77.4821	-49.9083	-36.4508
-51.0574	-60.624	14.7697	-80.9525	-77.4841	-50.4823	-37.4683
-50.8206	-59.9043	13.9408	-81.1679	-77.4827	-50.111	-38.1651
-50.3384	-64.8938	14.1662	-81.3098	-77.4749	-48.7905	-38.5445
-49.6872	-67.2683	15.2276	-81.3714	-77.4581	-47.4706	-38.6128
-48.9899	-64.1612	15.7366	-81.3488	-77.4296	-46.8062	-38.1634
-48.3951	-61.8591	15.0543	-81.2418	-77.3867	-47.3993	-37.575
-48.0441	-62.7872	13.9646	-81.0538	-77.3266	-48.8637	-37.5194
-48.036	-64.8775	13.464	-80.7912	-77.247	-49.7663	-38.218
-48.4021	-65.9734	13.4274	-80.4637	-77.146	-50.0054	-39.2498
-49.1012	-65.1497	12.8718	-80.083	-77.0225	-50.5588	-40.2645
-50.0378	-62.5782	11.1423	-79.6628	-76.8764	-51.3743	-41.284
-51.093	-61.0095	8.75403	-79.2175	-76.709	-51.148	-41.7996
-52.1541	-62.7656	6.96807	-78.7619	-76.5231	-48.5893	-41.2562
-53.1323	-64.8383	6.16398	-78.3102	-76.323	-43.8151	-40.2625
-53.9638	-65.3255	5.56534	-77.8754	-76.1145	-39,3930244445801*	-39.977
-54.6024	-65.5326	4.99937	-77.4686	-75.905	-38,5295181274414*	-40.6735
-55.0108	-66.0599	5.4345	-77.0985	-75.7025	-41,2486801147461*	-41.6171
-55.1605	-65.9824	7.38963	-76.7715	-75.516	-44.5808	-42.1959
-55.0426	-63.0765	10.1512	-76.4912	-75.3542	-46.5634	-42.5025
-54.6831	-58.3419	12.6105	-76.2585	-75.2254	-47.8356	-42.7406
-54.1545	-57.5705	14.0618	-76.0719	-75.1365	-48.8269	-42.6878
-53.5719	-60.721	14.9285	-75.9279	-75.0928	-48.5947	-42.1201
-53.071	-61.9938	16.6295	-75.8209	-75.0974	-46.7802	-41.2377
-52.7711	-60.1389	19.0028	-75.7443	-75.1506	-44.8675	-40.2313
-52.7384	-59.2157	19.3445	-75.6908	-75.2501	-44.6402	-38.2383
-52.9639	-61.2452	16.0989	-75.6526	-75.3908	-46.0064	-33.1672
-53.3661	-64.4653	11.1847	-75.6221	-75.565	-46.836	-25.9094
-53.8164	-64.9856	7.51273	-75.5922	-75.7627	-45.4584	-23.1464
-54.1777	-58.3874	6.00584	-75.5568	-75.9724	-43.2695	-28.4382
-54.3415	-49.5653	5.55848	-75.5107	-76.1815	-43.5119	-38.1657
-54.2541	-51.1899	5.21294	-75.4501	-76.3771	-46.43	-48.6746
-53.926	-59.8085	5.60134	-75.3724	-76.5468	-48.8501	-54.4525
-53.4246	-63.6006	7.83875	-75.2763	-76.6795	-48.8314	-50.3688
-52.8532	-63.028	11.086	-75.1619	-76.7658	-47.2399	-41.1429
-52.3225	-62.9034	12.3644	-75.0304	-76.7988	-46.0928	-34.5312
-51.921	-63.9169	10.3692	-74.8841	-76.7743	-46.4535	-32.5875
-51.6939	-65.0959	7.62427	-74.7262	-76.6911	-47.6505	-32.931
-51.6352	-64.3484	7.10452	-74.5608	-76.5505	-48.3731	-32.8862
-51.6947	-60.17	9.09178	-74.3924	-76.3569	-48.3189	-33.1025
-51.7959	-57.0877	11.6705	-74.2259	-76.1164	-48.4645	-34.7147
-51.8555	-59.6535	12.5275	-74.0665	-75.8371	-49.2599	-36.5333
-51.8013	-64.2939	11.2028	-73.9192	-75.5281	-49.794	-37.4427
-51.583	-65.9	9.5073	-73.789	-75.1989	-49.3151	-37.4731
-51.1817	-63.0749	8.4762	-73.6803	-74.8592	-48.654	-36.5346
-50.6158	-60.2623	7.00445	-73.5968	-74.5177	-49.0183	-35.2462
-49.9446	-61.9349	4.49243	-73.5413	-74.1826	-49.9778	-35.0798
-49.2629	-65.2668	2.4428	-73.5158	-73.8608	-50.4783	-34.4553
-48.6832	-66.0673	2.36254	-73.521	-73.5577	-50.3503	-31.5685
-48.308	-63.4803	3.85863	-73.5564	-73.2778	-49.9029	-29.9685
-48.2008	-60.2919	5.82447	-73.6203	-73.0242	-49.7166	-31.646
-48.368	-60.8994	7.92213	-73.7099	-72.7991	-50.3002	-33.8474
-48.7605	-64.1176	9.81493	-73.8213	-72.6041	-50.9939	-34.2605
-49.2949	-64.0603	10.5101	-73.9497	-72.44	-50.5557	-32.8223
-49.8859	-59.4053	9.78228	-74.0899	-72.3075	-48.8621	-31.6608
-50.474	-56.02	8.58635	-74.2361	-72.2068	-47.0836	-32.1426
-51.0365	-59.701	7.69107	-74.3826	-72.1383	-46.4981	-32.0198
-51.5776	-67.5259	7.35085	-74.5239	-72.1018	-47.4027	-28.1981
-52.1042	-72.3457	7.43983	-74.6549	-72.0975	-48.9914	-22.8701
-52.6041	-70.4212	6.82818	-74.7712	-72.1249	-50.077	-23.0617
-53.0392	-65.5391	4.04914	-74.8694	-72.1834	-50.6655	-28.8306
-53.3592	-62.8786	-0.1192	-74.9469	-72.2719	-51.2802	-32.9206
-53.5279	-62.0756	-2.74878	-75.0022	-72.3891	-51.3275	-32.7532
-53.5473	-62.3777	-3.08376	-75.0345	-72.533	-50.2737	-30.3693
-53.4641	-63.7308	-3.8891	-75.0442	-72.7011	-49.1278	-27.1326
-53.3561	-64.9397	-6.89698	-75.0321	-72.8909	-48.8847	-24.6525
-53.3036	-66.1972	-9.45752	-74.9996	-73.0992	-48.6977	-24.8538
-53.3616	-67.4307	-7.65521	-74.9485	-73.323	-47.2479	-27.3715
-53.5449	-67.3279	-1.38353	-74.8809	-73.5594	-45.7873	-30.2094
-53.8306	-66.1578	5.38133	-74.7986	-73.8055	-47.2427	-32.4703
-54.1742	-65.7079	8.54894	-74.7037	-74.059	-50.6191	-34.2396
-54.5291	-66.9481	7.86315	-74.5979	-74.3178	-51.6737	-35.299
-54.8607	-68.8648	6.19817	-74.4826	-74.5808	-50.1238	-35.4252
-55.1504	-69.5037	5.46393	-74.3591	-74.8469	-48.7858	-34.621
-55.3882	-68.4319	5.17447	-74.2286	-75.1159	-48.2184	-32.8981
-55.5603	-67.112	4.2139	-74.0919	-75.3878	-47.7074	-31.2821
-55.6369	-67.0665	2.57401	-73.9498	-75.6627	-47.3671	-31.3382
-55.5692	-67.9382	1.61288	-73.8031	-75.9408	-47.4832	-32.8066
-55.2992	-67.8332	2.31727	-73.6527	-76.2223	-47.1471	-34.4198
-54.7814	-66.0688	3.62795	-73.4995	-76.5065	-45.382	-35.6847
-54.0107	-64.8021	4.11608	-73.3445	-76.7924	-43.1371	-35.9923
-53.0421	-65.7445	4.01588	-73.1888	-77.0784	-41.6027	-34.5292
-51.9905	-67.7124	4.27137	-73.0338	-77.3617	-40,271484375*	-31.7122
-51.0064	-68.4118	5.30865	-72.8807	-77.6388	-38,8238906860352*	-29.0223
-50.235	-67.0186	7.31852	-72.731	-77.9053	-38,1067962646484*	-27.7939
-49.7765	-64.645	10.3692	-72.5858	-78.1559	-38,2943115234375*	-27.9235
-49.6639	-63.4189	13.3906	-72.4464	-78.3846	-38,8136215209961*	-27.9421
-49.868	-64.5607	14.2023	-72.3138	-78.5852	-39,3446960449219*	-27.542
-50.3214	-66.0714	12.0877	-72.1887	-78.7509	-39,568531036377*	-28.0432
-50.946	-65.8961	8.77702	-72.0716	-78.8752	-39,854419708252*	-29.8545
-51.6705	-65.4671	6.03162	-71.9627	-78.9517	-40,7727890014648*	-31.3742
-52.4307	-66.3604	4.55608	-71.8619	-78.9751	-41.6325	-31.1128
-53.1596	-67.0892	4.68136	-71.7686	-78.9407	-41.7786	-29.8821
-53.7777	-64.6741	6.08905	-71.6822	-78.8457	-41.5604	-29.336
-54.1921	-59.2296	7.25665	-71.6016	-78.6888	-41.5717	-29.9834
-54.308	-55.6155	6.5525	-71.5255	-78.471	-42.1684	-31.3065
-54.0492	-56.3802	4.35791	-71.4528	-78.1957	-43.5444	-32.2944
-53.3813	-58.8686	2.94967	-71.3818	-77.8685	-45.2758	-32.1097
-52.3313	-60.41	3.6866	-71.3112	-77.498	-46.3292	-31.0716
-50.9951	-61.6222	5.444	-71.2395	-77.0949	-46.9046	-30.7161
-49.5306	-62.6014	6.52203	-71.1653	-76.672	-48.2543	-31.8144
-48.1326	-63.202	6.59505	-71.0873	-76.244	-49.7015	-33.0867
-46.9953	-64.1871	6.19512	-71.0046	-75.8265	-48.9937	-33.1347
-46.2703	-65.0712	5.8129	-70.9161	-75.4354	-45.816	-32.4784
-46.0323	-64.1356	5.52998	-70.8212	-75.0862	-43.0175	-32.6659
-46.2641	-62.42	4.9485	-70.7192	-74.7933	-43.6535	-34.1435
-46.8646	-62.7545	4.21699	-70.61	-74.5685	-46.9292	-36.076
-47.6781	-64.3819	4.69412	-70.4933	-74.4213	-49.6989	-37.8192
-48.5355	-65.1469	7.18818	-70.3692	-74.3575	-50.4861	-39.5017
-49.2944	-64.9036	9.72798	-70.2379	-74.3792	-49.8172	-41.1623
-49.8685	-64.8035	8.84518	-70.0998	-74.4846	-48.8521	-41.8002
-50.2385	-65.3882	3.63617	-69.9554	-74.6681	-48.3512	-39.4951
-50.4456	-65.5551	-2.14246	-69.8054	-74.9209	-48.2123	-33.5334
-50.5694	-65.1312	-3.29286	-69.6505	-75.231	-48.0292	-27.5552
-50.6984	-64.5825	0.552808	-69.4914	-75.5843	-47.7437	-26.53
-50.9013	-63.9777	4.82821	-69.3292	-75.9655	-47.6366	-29.8161
-51.2082	-64.6772	6.25827	-69.1648	-76.3587	-48.2057	-33.0274
-51.6059	-66.7282	5.44639	-68.9993	-76.7486	-49.2	-34.2991
-52.0481	-67.2502	4.51328	-68.8336	-77.1208	-49.3852	-34.9253
-52.475	-63.8009	4.53317	-68.6688	-77.4631	-48.2164	-36.3547
-52.8341	-59.5324	4.92042	-68.5062	-77.7655	-47.2258	-38.3085
-53.096	-60.5821	4.74803	-68.3469	-78.0206	-48.0688	-39.1162
-53.2614	-66.2078	4.34267	-68.192	-78.2239	-49.6855	-37.0225
-53.3582	-73.2945	4.82588	-68.0427	-78.3735	-50.1036	-31.9361
-53.4318	-79.1826	6.2855	-67.9002	-78.4701	-49.337	-27.3554
-53.53	-76.0132	7.37768	-67.7656	-78.5166	-48.6034	-27.8563
-53.6882	-66.3222	7.00624	-67.6399	-78.5176	-48.4158	-32.6028
-53.9182	-62.7688	5.73024	-67.5243	-78.4789	-47.9653	-36.6102
-54.2055	-64.8022	4.73352	-67.4197	-78.407	-46.636	-38.0562
-54.5147	-64.5757	4.35479	-67.3268	-78.3088	-45.7819	-38.6201
-54.803	-62.0195	4.23299	-67.2464	-78.1909	-46.9613	-39.2663
-55.0346	-61.5252	3.88387	-67.1789	-78.0596	-49.3254	-39.4649
-55.1908	-63.0951	3.31854	-67.1247	-77.9201	-50.6427	-39.0795
-55.2719	-64.0865	3.23706	-67.0836	-77.7767	-50.0658	-38.8456
-55.2906	-64.4377	3.82354	-67.0555	-77.6326	-48.7376	-38.6218
-55.2602	-64.6884	3.7085	-67.0398	-77.4901	-48.2508	-37.3349
-55.1843	-65.3959	0.8246	-67.0355	-77.3504	-48.9608	-35.0049
-55.0512	-66.4811	-4.47793	-67.0416	-77.2137	-49.9111	-32.5259
-54.8365	-66.7191	-7.46896	-67.0564	-77.0799	-49.9348	-29.7371
-54.5117	-65.9899	-4.31563	-67.0783	-76.9485	-48.816	-27.3491
-54.0561	-65.7989	2.28376	-67.105	-76.819	-47.754	-28.8349
-53.469	-67.2849	7.5614	-67.1345	-76.6911	-48.1437	-33.8461
-52.778	-69.5435	10.096	-67.1643	-76.5652	-49.7631	-36.9677
-52.0433	-70.55	10.526	-67.192	-76.4423	-50.8186	-36.7797
-51.3533	-69.2286	9.81653	-67.2152	-76.3243	-50.5309	-36.4221
-50.8119	-66.455	8.80061	-67.2318	-76.214	-50.0665	-37.2703
-50.5165	-63.9563	7.54633	-67.2399	-76.1151	-50.4632	-38.1922
-50.533	-62.4809	5.95122	-67.2379	-76.0321	-51.0889	-38.3546
-50.8751	-61.0302	4.53793	-67.2248	-75.9699	-50.633	-38.0396
-51.4989	-60.8432	3.78335	-67.2002	-75.934	-49.0741	-38.377
-52.3154	-63.2805	3.56423	-67.1642	-75.9298	-47.8037	-39.7541
-53.2162	-65.4894	3.73308	-67.1178	-75.9624	-47.7428	-41.0658
-54.1026	-65.5218	4.35479	-67.0623	-76.0364	-48.072	-41.3752
-54.9042	-63.6228	5.2859	-67.0001	-76.1556	-47.331	-41.0548
-55.5828	-61.561	6.10837	-66.934	-76.3229	-45.4394	-41.2658
-56.1205	-61.4439	6.43613	-66.8672	-76.5397	-44.1346	-42.5414
-56.5031	-63.0769	6.18525	-66.8034	-76.8066	-45.1408	-44.048
-56.708	-64.7755	5.8613	-66.7464	-77.1225	-47.6906	-44.6264
-56.7019	-65.6748	6.16919	-66.7002	-77.4849	-49.2902	-44.5419
-56.4512	-65.5451	6.98442	-66.6686	-77.8902	-49.3799	-46.2965
-55.9352	-65.3639	7.58254	-66.6548	-78.3332	-49.4	-53.1728
-55.1589	-66.5648	7.70679	-66.662	-78.8076	-49.383	-63.2512
-54.1591	-68.3643	7.61534	-66.6924	-79.3057	-48.1267	-66.3513
-53.0062	-68.4234	7.68428	-66.7476	-79.8186	-46.1127	-58.0484
-51.8019	-65.6032	8.25338	-66.8284	-80.3367	-44.8858	-48.057
-50.6741	-62.8495	9.35456	-66.9347	-80.8491	-44.9026	-43.825
-49.7628	-63.715	10.6359	-67.0657	-81.3445	-45.9275	-42.6919
-49.1955	-66.3455	11.6485	-67.2196	-81.8112	-47.3407	-41.6092
-49.0553	-67.1387	12.0999	-67.3942	-82.2375	-47.7558	-41.1752
-49.3511	-65.4574	11.9171	-67.5866	-82.6121	-46.8692	-41.8942
-50.0056	-62.7807	11.1417	-67.7937	-82.9247	-46.1203	-43.0562
-50.8693	-60.2444	10.0805	-68.0119	-83.1663	-46.4886	-43.9294
-51.7573	-59.2056	9.53122	-68.2377	-83.3302	-46.9865	-44.4714
-52.4974	-58.6521	10.057	-68.4679	-83.4118	-45.7614	-45.4177
-52.9725	-57.4593	11.0505	-68.6992	-83.4093	-43.5139	-46.914
-53.1458	-57.5294	11.3751	-68.9288	-83.3243	-43.5735	-47.9041
-53.06	-58.569	10.76	-69.1544	-83.1613	-46.7739	-47.8941
-52.8163	-61.0574	9.95545	-69.374	-82.928	-49.6581	-47.1035
-52.5379	-64.2964	9.73903	-69.586	-82.6347	-49.8179	-45.6799
-52.3326	-65.5198	10.0798	-69.7892	-82.2945	-48.9892	-44.1385
-52.2657	-64.5427	10.2833	-69.9824	-81.9221	-49.1063	-43.5703
-52.3514	-62.3852	9.72063	-70.1647	-81.5332	-49.129	-44.3779
-52.5626	-61.0186	8.19004	-70.335	-81.1442	-47.8545	-45.0425
-52.8521	-61.8302	5.84221	-70.492	-80.771	-46.6806	-44.7343
-53.1734	-62.9055	3.13036	-70.6341	-80.4283	-47.2601	-44.8012
-53.4952	-63.4318	0.71157	-70.7592	-80.1291	-48.8115	-45.7852
-53.8048	-64.8248	-1.10406	-70.8648	-79.884	-49.7715	-45.5374
-54.1069	-66.222	-2.4015	-70.9478	-79.701	-50.1239	-42.2276
-54.4181	-65.1736	-2.60276	-71.0048	-79.5849	-50.5049	-38.9629
-54.7607	-62.2896	-0.549351	-71.0323	-79.5377	-50.7978	-40.0231
-55.154	-60.8211	3.65223	-71.0265	-79.5583	-50.3215	-44.0723
-55.6026	-59.9404	8.13627	-70.9842	-79.6431	-48.4825	-47.5315
-56.0854	-58.4783	11.3461	-70.9024	-79.7862	-45.7945	-49.0005
-56.5511	-59.6215	13.0449	-70.7791	-79.9797	-43.5807	-49.1809
-56.9257	-63.5928	13.2531	-70.6136	-80.2149	-42.9844	-49.2735
-57.1307	-66.275	12.144	-70.4062	-80.4821	-44.7445	-49.3608
-57.1058	-64.9405	10.3333	-70.159	-80.7715	-48.0339	-49.7131
-56.8277	-63.0757	8.4333	-69.8758	-81.0738	-50.6246	-50.6624
-56.3181	-63.9267	6.909	-69.5618	-81.3802	-50.8515	-51.242
-55.6404	-64.5914	6.18403	-69.2238	-81.6833	-48.9757	-51.268
-54.8872	-63.1788	6.33373	-68.8701	-81.9765	-47.3154	-51.7159
-54.1632	-61.3776	6.69303	-68.5098	-82.2549	-47.4581	-52.5531
-53.5652	-61.5602	6.36191	-68.1525	-82.5147	-47.7706	-53.0412
-53.1646	-63.5423	5.10023	-67.8083	-82.7533	-46.3106	-53.1831
-52.9949	-65.1156	3.37112	-67.4865	-82.9694	-44.0698	-53.5793
-53.0481	-65.432	1.84061	-67.1959	-83.1626	-43.4776	-54.3036
-53.2821	-65.1125	0.874879	-66.9443	-83.3332	-45.4582	-54.571
-53.6339	-65.2622	0.543923	-66.7377	-83.4823	-48.473	-53.9053
-54.035	-66.3551	0.939814	-66.5804	-83.6113	-50.1992	-52.8571
-54.424	-67.0229	1.88262	-66.4747	-83.7221	-49.9675	-52.8181
-54.7523	-66.4061	2.83885	-66.4212	-83.8168	-48.6622	-54.3885
-54.9865	-65.6839	3.50654	-66.4183	-83.8979	-47.4848	-56.1184
-55.1086	-65.7541	3.88322	-66.463	-83.9677	-47.3593	-56.8384
-55.1149	-66.1105	3.79607	-66.5506	-84.0289	-48.038	-57.0958
-55.0149	-65.3547	2.91636	-66.6753	-84.084	-48.5501	-57.7953
-54.8295	-62.1331	1.38597	-66.8305	-84.1356	-48.9098	-58.6193
-54.5862	-59.2195	-0.0651837	-67.0093	-84.1857	-49.5086	-57.0008
-54.314	-58.7593	-0.926946	-67.2046	-84.2365	-49.7516	-49.8397
-54.0378	-57.9218	-1.23182	-67.4093	-84.2893	-48.8212	-40.4525
-53.7764	-57.8485	-1.02388	-67.6172	-84.3449	-47.1838	-38.8091
-53.5443	-60.7554	-0.319832	-67.8225	-84.4036	-46.297	-46.5748
-53.3565	-64.0375	0.639459	-68.0207	-84.4645	-46.6731	-54.9346
-53.2328	-66.1233	1.65963	-68.2078	-84.526	-47.3147	-58.4698
-53.1982	-67.5217	2.79016	-68.3815	-84.5857	-47.6182	-58.0129
-53.2781	-68.2094	4.00221	-68.5403	-84.6404	-48.4536	-56.1529
-53.4926	-68.056	5.10665	-68.6838	-84.6861	-50.1058	-55.3894
-53.8494	-67.5779	6.49437	-68.8127	-84.7186	-51.5848	-56.5674
-54.3395	-66.6044	8.43415	-68.9286	-84.7337	-52.252	-57.9399
-54.9319	-65.7294	9.20644	-69.0341	-84.7272	-52.2489	-58.0942
-55.5702	-66.5976	7.21473	-69.132	-84.6956	-51.882	-58.0336
-56.1707	-66.65	3.94858	-69.2259	-84.6365	-51.0106	-58.6425
-56.6278	-61.9786	1.76228	-69.3194	-84.5485	-49.0342	-58.5951
-56.8307	-58.2059	1.30497	-69.4161	-84.4318	-46.4088	-55.9752
-56.6913	-61.5764	1.85952	-69.5195	-84.2881	-45.0483	-51.6251
-56.1762	-68.0396	2.41208	-69.6325	-84.1207	-45.6004	-49.407
-55.3314	-72.6603	2.60947	-69.7572	-83.9345	-47.1768	-51.1866
-54.286	-72.2617	2.66897	-69.8951	-83.7354	-49.0384	-54.2925
-53.2266	-67.9398	2.83575	-70.0465	-83.5306	-50.3822	-55.8488
-52.3483	-65.6853	3.10356	-70.2108	-83.3276	-50.4038	-56.2206
-51.7976	-66.412	3.09639	-70.3862	-83.1342	-49.2278	-57.0569
-51.6283	-67.4719	2.75089	-70.5698	-82.9578	-47.7059	-58.678
-51.7893	-67.7678	2.6864	-70.7581	-82.8054	-46.6656	-59.5843
-52.147	-67.6402	3.04287	-70.9464	-82.6829	-46.7477	-58.1947
-52.5335	-67.8883	2.57851	-71.13	-82.5948	-47.3051	-55.5814
-52.8022	-68.4405	0.281113	-71.3036	-82.5447	-47.2737	-54.7603
-52.8718	-68.8873	-2.19577	-71.4622	-82.5344	-47.3717	-56.3619
-52.7448	-69.3208	-2.19586	-71.601	-82.5644	-48.4906	-57.9103
-52.4984	-69.954	0.0735255	-71.7161	-82.6338	-49.7933	-57.6466
-52.2509	-70.6943	2.30767	-71.8042	-82.7403	-50.1737	-56.3567
-52.1171	-70.9894	3.27456	-71.8633	-82.8803	-49.9967	-55.5922
-52.1675	-70.6689	3.19624	-71.8924	-83.0488	-50.2902	-55.9526
-52.4065	-70.485	2.69235	-71.8919	-83.2394	-51.0452	-56.9136
-52.777	-70.5509	2.37539	-71.8633	-83.4446	-51.4662	-57.0296
-53.1869	-68.406	2.93624	-71.8091	-83.6553	-51.2358	-55.174
-53.548	-63.7247	4.77337	-71.733	-83.861	-50.7713	-52.3666
-53.8075	-61.79	6.95932	-71.6391	-84.0503	-50.6088	-50.9243
-53.9639	-63.2113	7.56071	-71.532	-84.2105	-50.4221	-51.6564
-54.0598	-64.7476	6.17521	-71.4168	-84.3289	-49.665	-53.251
-54.1592	-66.3088	4.54602	-71.2982	-84.3924	-48.6949	-54.0063
-54.3194	-67.7309	3.79899	-71.1808	-84.3891	-48.2641	-53.624
-54.5713	-67.9128	3.37922	-71.0686	-84.3088	-48.8208	-53.1567
-54.9136	-66.1161	2.73083	-70.9649	-84.1437	-49.9342	-53.1376
-55.3212	-61.7531	1.98828	-70.8723	-83.8895	-50.4855	-52.7086
-55.7604	-56.4389	1.29059	-70.7924	-83.5462	-49.8342	-51.0183
-56.2027	-55.7371	0.843659	-70.726	-83.1182	-48.4384	-48.5643
-56.6293	-59.862	1.46092	-70.6727	-82.6147	-47.9013	-46.6197
-57.0279	-63.4539	3.7513	-70.6318	-82.049	-48.834	-45.5878
-57.3856	-65.5463	6.62242	-70.6014	-81.4388	-49.2055	-44.7991
-57.6835	-66.7573	7.9549	-70.5793	-80.804	-47.9067	-44.1733
-57.8969	-66.5725	7.0371	-70.5629	-80.1665	-46.649	-44.564
-58.0004	-64.4145	5.02981	-70.5496	-79.5483	-46.3107	-46.0163
-57.974	-60.5211	3.35979	-70.5368	-78.9702	-46.1731	-47.3392
-57.8051	-58.5344	2.66055	-70.5221	-78.4501	-46.3414	-47.5345
-57.4871	-60.7309	2.60961	-70.5039	-78.0024	-46.9858	-46.7835
-57.0159	-63.0062	2.4966	-70.4811	-77.6368	-47.3966	-46.4228
-56.3902	-62.4369	2.14164	-70.4536	-77.3578	-47.5277	-47.2962
-55.6181	-61.4628	1.9267	-70.4222	-77.1647	-48.374	-48.6768
-54.729	-63.294	2.16851	-70.3885	-77.0521	-49.8559	-49.4901
-53.7836	-65.8483	3.03979	-70.3554	-77.0103	-50.5703	-49.6825
-52.8735	-65.3119	4.79853	-70.3261	-77.0263	-49.8609	-50.0091
-52.1068	-62.1646	7.20054	-70.3048	-77.0848	-48.4346	-50.9191
-51.5807	-60.688	8.82352	-70.296	-77.1697	-47.549	-52.2514
-51.3527	-62.517	8.53926	-70.3042	-77.2648	-47.6232	-53.1388
-51.4227	-65.2987	7.28305	-70.3339	-77.3551	-48.0763	-51.5957
-51.7342	-66.97	6.74002	-70.389	-77.4278	-49.2846	-46.8133
-52.1938	-67.949	7.3176	-70.4727	-77.4728	-51.898	-42.882
-52.6998	-69.905	8.07347	-70.5873	-77.483	-54.7134	-44.453
-53.1672	-70.8184	8.04751	-70.7341	-77.4547	-55.6167	-48.9409
-53.541	-68.31	7.30994	-70.913	-77.3874	-53.9536	-50.8825
-53.7975	-63.6052	6.09048	-71.1227	-77.2834	-51.2876	-50.1398
-53.936	-58.5263	4.30988	-71.3607	-77.1472	-49.8026	-50.2889
-53.9701	-55.5591	2.78165	-71.6236	-76.9853	-50.3577	-52.4385
-53.9189	-56.3327	2.89142	-71.9069	-76.8046	-51.6439	-54.1657
-53.8018	-59.6542	4.82792	-72.2054	-76.6124	-51.8015	-53.6455
-53.6327	-62.3447	7.03259	-72.5134	-76.4154	-50.8453	-52.0659
-53.4157	-63.5093	7.54426	-72.825	-76.2191	-49.5373	-51.8289
-53.1428	-63.1796	6.1985	-73.134	-76.0272	-48.0144	-52.8911
-52.7959	-61.9198	4.52836	-73.4346	-75.8418	-47.3158	-52.5588
-52.3566	-62.0492	3.45131	-73.7209	-75.6631	-48.0059	-49.2111
-51.8211	-63.8772	2.90336	-73.9875	-75.4899	-48.9473	-44.5081
-51.2166	-64.8454	3.06356	-74.2295	-75.3195	-49.9089	-42.667
-50.6097	-64.8159	4.15523	-74.442	-75.1486	-51.4401	-45.4084
-50.0991	-65.5735	5.50186	-74.621	-74.974	-52.6085	-48.9685
-49.7904	-67.4482	6.00221	-74.7626	-74.7926	-51.9364	-50.226
-49.7619	-68.4737	5.33146	-74.8635	-74.6021	-50.3744	-50.0059
-50.035	-67.9466	4.085	-74.9208	-74.4013	-50.2276	-51.3422
-50.5641	-66.2995	3.23253	-74.932	-74.1901	-51.1273	-57.5133
-51.2522	-62.8502	3.62409	-74.8954	-73.9696	-50.913	-66.2175
-51.9822	-58.9454	5.5889	-74.8098	-73.7418	-48.3363	-68.1124
-52.6516	-57.162	8.32717	-74.6749	-73.5089	-43.1377	-60.3311
-53.1956	-57.1677	9.93065	-74.4913	-73.2735	-37,5474662780762*	-52.0976
-53.5933	-56.7874	9.34345	-74.261	-73.0378	-36,6376419067383*	-49.491
-53.8606	-53.5264	7.58568	-73.987	-72.8035	-41,2056121826172*	-49.6683
-54.0366	-50.8341	6.10054	-73.6738	-72.5713	-45.005	-49.4532
-54.1682	-54.6951	5.33601	-73.3271	-72.3411	-44.1911	-49.0783
-54.2968	-59.4844	5.28866	-72.9544	-72.1122	-41.5484	-49.9287
-54.4482	-59.8859	5.92044	-72.5642	-71.8832	-41.6067	-51.8094
-54.6269	-58.4149	6.75024	-72.1662	-71.6528	-45.0054	-52.142
-54.8155	-58.5571	7.09107	-71.7708	-71.4198	-48.3005	-49.5603
-54.9801	-60.9395	6.76489	-71.389	-71.1839	-49.7162	-47.3991
-55.0785	-63.0446	6.15201	-71.0318	-70.9458	-50.1601	-49.548
-55.069	-64.3534	5.70145	-70.7098	-70.7078	-50.391	-53.8718
-54.9176	-65.8415	5.57648	-70.4328	-70.4736	-50.4635	-55.7182
-54.6041	-66.6804	5.654	-70.2092	-70.2484	-49.9598	-55.0892
-54.1274	-66.1445	5.58467	-70.0459	-70.0384	-48.5519	-55.1264
-53.5108	-65.3187	5.2092	-69.9477	-69.8507	-46.9256	-57.4448
-52.8038	-65.0679	5.09691	-69.9173	-69.6924	-46.2469	-60.4175
-52.0799	-65.7994	5.91892	-69.9552	-69.57	-45.6627	-60.2004
-51.4245	-66.706	7.35991	-70.0598	-69.4892	-43.7556	-56.489
-50.9171	-65.5789	8.25056	-70.2271	-69.4536	-41.7259	-54.4137
-50.611	-62.6271	7.33731	-70.4518	-69.4647	-41.3745	-56.0716
-50.5205	-61.2864	4.30605	-70.7266	-69.5212	-42.6236	-57.9641
-50.6191	-63.5318	1.34146	-71.0436	-69.6195	-44.2957	-57.0197
-50.8509	-65.1661	1.81992	-71.3937	-69.753	-45.3257	-53.9539
-51.1492	-62.8772	5.69208	-71.7679	-69.9132	-45.412	-52.185
-51.4554	-60.8044	9.46462	-72.1571	-70.0898	-45.0972	-53.3516
-51.7324	-62.2174	11.099	-72.5524	-70.2712	-44.8145	-55.3335
-51.9682	-63.9362	11.4286	-72.9459	-70.4457	-44.7987	-55.6438
-52.1721	-63.4789	11.7051	-73.3303	-70.6018	-45.015	-54.6764
-52.3636	-62.5218	12.067	-73.6993	-70.7294	-45.0617	-55.7196
-52.5599	-62.745	12.0718	-74.0477	-70.8199	-45.1424	-60.6613
-52.7659	-64.0997	11.6221	-74.3715	-70.8672	-45.827	-65.5356
-52.9694	-65.6003	11.1067	-74.6673	-70.8677	-46.7506	-64.2716
-53.1447	-65.5485	10.9174	-74.9333	-70.8209	-47.1251	-58.3382
-53.2628	-64.2079	10.856	-75.1681	-70.7286	-47.2654	-54.7685
-53.3038	-64.0167	10.3277	-75.3715	-70.5954	-48.2028	-55.0444
-53.2665	-65.7329	9.17308	-75.5437	-70.428	-49.7911	-55.9965
-53.1706	-67.7889	7.58321	-75.686	-70.2346	-50.3664	-56.0263
-53.0511	-67.581	5.34766	-75.7999	-70.0245	-49.193	-55.3732
-52.946	-63.3745	2.05541	-75.8877	-69.8071	-47.8006	-55.1675
-52.8846	-59.4389	-1.63608	-75.9519	-69.5918	-47.8943	-56.0939
-52.8804	-61.0475	-3.72636	-75.9954	-69.3872	-49.2867	-57.171
-52.9333	-64.854	-2.9573	-76.0212	-69.2003	-50.5874	-56.9968
-53.0361	-65.2736	-0.421707	-76.0327	-69.0367	-50.9294	-55.4116
-53.1841	-62.776	1.84482	-76.0331	-68.9003	-50.4544	-52.8795
-53.3791	-64.3503	2.97991	-76.0254	-68.7928	-49.7616	-49.4908
-53.6265	-70.6486	3.51167	-76.0128	-68.7144	-49.505	-47.1852
-53.9298	-72.5824	4.39861	-75.9977	-68.6637	-49.8008	-48.4138
-54.2843	-68.079	6.14553	-75.9826	-68.6377	-50.0047	-50.9584
-54.676	-61.6922	8.2107	-75.9691	-68.633	-49.9009	-52.7628
-55.0849	-58.645	9.7524	-75.9588	-68.645	-50.0818	-55.285
-55.4904	-60.6268	10.7225	-75.9524	-68.6692	-50.7957	-57.9485
-55.8742	-64.0625	10.8883	-75.9502	-68.7012	-51.1202	-58.227
-56.2216	-65.7407	9.62474	-75.952	-68.7369	-49.7715	-56.1416
-56.5195	-65.404	7.40152	-75.9572	-68.7727	-47.3972	-54.0648
-56.7533	-63.3832	5.29426	-75.9646	-68.8058	-46.501	-52.6805
-56.9046	-59.815	3.9007	-75.973	-68.8344	-48.0873	-51.4646
-56.9484	-57.803	3.70666	-75.9807	-68.8573	-50.1368	-50.6279
-56.8521	-59.3056	5.0105	-75.9857	-68.8741	-50.3832	-49.2393
-56.5799	-61.019	6.99183	-75.9863	-68.8852	-49.3064	-47.8086
-56.103	-61.9779	8.28025	-75.9805	-68.8912	-48.849	-48.8891
-55.4173	-63.8218	8.78864	-75.9665	-68.8932	-49.4598	-51.4157
-54.5603	-66.2271	9.21914	-75.9427	-68.8922	-50.2194	-52.935
-53.6187	-66.3267	9.32005	-75.9075	-68.8891	-50.4189	-53.7112
-52.7189	-63.4586	8.6377	-75.8599	-68.8845	-49.8941	-54.2356
-51.9993	-62.1629	7.77902	-75.7991	-68.8786	-48.9638	-54.1712
-51.5722	-64.0453	7.48134	-75.7245	-68.8709	-47.8718	-54.0602
-51.4905	-65.8474	7.48172	-75.636	-68.8607	-46.5397	-54.9394
-51.7283	-64.9093	7.16519	-75.5341	-68.8465	-45.3937	-56.394
-52.1854	-61.9908	6.43487	-75.4195	-68.8269	-45.1451	-57.6701
-52.7108	-60.9313	5.53062	-75.2935	-68.8001	-46.0539	-58.3624
-53.1409	-62.8645	4.73601	-75.1578	-68.7645	-47.5921	-57.1494
-53.3403	-65.7522	4.37243	-75.0144	-68.7188	-48.7733	-53.5831
-53.238	-67.6647	4.56388	-74.8658	-68.6624	-49.3598	-50.559
-52.8475	-67.7254	4.78736	-74.715	-68.5949	-49.5608	-51.2682
-52.2649	-66.2774	4.3033	-74.5648	-68.5173	-49.6988	-54.2717
-51.6423	-65.1629	3.3005	-74.4187	-68.4311	-50.3029	-55.7654
-51.1431	-66.1312	2.65363	-74.2798	-68.3386	-51.1349	-55.8624
-50.8915	-67.3721	2.6637	-74.1514	-68.243	-51.3931	-59.1076
-50.9359	-66.7994	2.83782	-74.0367	-68.1479	-51.029	-66.7163
-51.2376	-65.9381	2.67072	-73.9383	-68.0575	-50.6861	-71.0054
-51.6905	-66.2337	2.33425	-73.8585	-67.9759	-50.8538	-66.4935
-52.1622	-66.573	2.41555	-73.7992	-67.9073	-51.4001	-58.9775
-52.5398	-66.0784	3.00933	-73.7615	-67.8551	-51.7572	-54.4343
-52.7627	-65.7095	3.58143	-73.746	-67.8225	-51.6252	-52.8964
-52.8343	-65.6809	3.58954	-73.7524	-67.8115	-51.4831	-52.5662
-52.81	-64.9499	2.66814	-73.78	-67.8232	-52.0803	-52.3217
-52.773	-62.9616	0.379737	-73.8271	-67.8575	-53.0373	-51.9557
-52.8082	-61.027	-3.04349	-73.8916	-67.9132	-52.9075	-51.2047
-52.983	-60.0332	-5.31774	-73.971	-67.988	-50.9192	-50.3074
-53.3386	-60.4362	-4.0016	-74.0621	-68.0787	-47.5873	-50.3273
-53.8882	-61.4255	-0.277904	-74.1617	-68.1812	-44.4892	-51.4571
-54.6178	-60.8026	2.77668	-74.2664	-68.2911	-43.3476	-52.3446
-55.4865	-60.2048	4.59644	-74.3726	-68.4038	-43.7276	-51.8478
-56.4289	-61.1889	6.5811	-74.4769	-68.5149	-43.9979	-50.8788
-57.3629	-61.486	8.79238	-74.5762	-68.6204	-44.4985	-51.5174
-58.2032	-61.3251	9.31175	-74.6676	-68.7171	-46.2361	-53.6748
-58.8791	-61.7775	7.21272	-74.7483	-68.8026	-48.3641	-53.6195
-59.3478	-59.6229	4.29156	-74.8164	-68.8755	-49.4695	-49.1948
-59.5993	-54.1782	2.02223	-74.8699	-68.9354	-49.5735	-44.6993
-59.6507	-52.6999	-0.0260653	-74.9075	-68.9829	-49.7725	-45.2217
-59.5329	-57.2683	-1.41324	-74.9282	-69.019	-50.2786	-49.1496
-59.2737	-61.6989	-0.764778	-74.9315	-69.045	-50.4276	-51.3613
-58.8846	-63.2596	1.24273	-74.9173	-69.0626	-50.0432	-50.4318
-58.3527	-63.1012	2.50509	-74.8856	-69.073	-49.209	-49.367
-57.6432	-62.6616	2.34826	-74.8369	-69.0768	-48.068	-50.4471
-56.7123	-63.0714	1.77197	-74.772	-69.0742	-46.913	-52.4901
-55.5344	-64.6139	1.99374	-74.6919	-69.0643	-45.2998	-53.5076
-54.1328	-65.8251	3.25664	-74.598	-69.0458	-42.5538	-53.1618
-52.6054	-65.8375	4.35093	-74.4918	-69.0167	-40.0066	-52.4419
-51.1273	-65.7367	3.95328	-74.375	-68.9749	-40.523	-52.0796
-49.9206	-66.7366	2.55629	-74.2498	-68.9185	-44.2466	-51.7638
-49.1973	-68.2126	2.11869	-74.1185	-68.8461	-48.1323	-50.5678
-49.0941	-68.0542	4.23255	-73.9834	-68.757	-49.9666	-48.5527
-49.6284	-65.6707	8.44901	-73.8472	-68.6521	-50.1286	-47.7399
-50.6945	-63.9793	11.6802	-73.7126	-68.5334	-50.1671	-49.6609
-52.102	-64.6122	11.0759	-73.5824	-68.4043	-50.7903	-52.5697
-53.6374	-65.7246	7.18674	-73.4593	-68.2694	-51.5448	-53.4527
-55.1223	-66.6141	1.13509	-73.3459	-68.1343	-51.8442	-52.2291
-56.4456	-67.3142	-7.84699	-73.2446	-68.0051	-51.7862	-51.6453
-57.5644	-67.4617	-16.9986	-73.1575	-67.8877	-51.8037	-53.5101
-58.4804	-67.2312	-18.8322	-73.0862	-67.7879	-51.6506	-56.3262
-59.208	-66.5895	-11.7997	-73.0319	-67.7101	-50.1567	-56.9522
-59.7498	-65.1634	-3.10735	-72.9953	-67.6578	-47.5519	-54.2476
-60.0871	-64.276	1.6752	-72.9764	-67.6327	-46.3647	-50.7581
-60.1862	-65.5824	2.99133	-72.9747	-67.6351	-47.6478	-49.7752
-60.0146	-67.9055	3.67216	-72.9891	-67.6638	-49.7365	-51.0771
-59.557	-69.5301	5.87052	-73.0179	-67.7165	-50.8231	-52.0396
-58.8257	-69.8921	9.26015	-73.0589	-67.7899	-50.3418	-51.7163
-57.8628	-68.5754	11.4571	-73.1098	-67.8802	-48.5524	-51.1935
-56.7361	-65.7076	11.3141	-73.1678	-67.9835	-45.8255	-51.3003
-55.5314	-64.2072	9.98454	-73.2299	-68.0963	-43.7526	-51.5001
-54.3431	-65.9777	8.70801	-73.2933	-68.2152	-44.2775	-50.6071
-53.264	-67.9426	7.88135	-73.3553	-68.3378	-46.3671	-49.2445
-52.3756	-67.494	7.31426	-73.4133	-68.462	-48.0053	-49.3692
-51.7392	-65.9243	6.47313	-73.4651	-68.5865	-49.3021	-50.3396
-51.389	-62.7172	5.28957	-73.5091	-68.7104	-50.7927	-50.1731
-51.3278	-51.4487	4.48196	-73.544	-68.833	-51.8678	-49.2398
-51.5257	-35.9218	4.53813	-73.5691	-68.9538	-51.303	-49.4232
-51.9239	-35.8336	4.82833	-73.5841	-69.0725	-49.0599	-51.6612
-52.4455	-50.1197	4.50739	-73.5893	-69.1884	-47.3447	-54.5594
-53.0124	-60.362	3.75613	-73.5853	-69.301	-47.7259	-55.5752
-53.5624	-63.9669	3.49076	-73.573	-69.4097	-48.8132	-53.0153
-54.0603	-65.4186	4.12158	-73.5536	-69.5142	-48.9876	-47.1798
-54.4982	-65.542	4.87109	-73.5282	-69.6141	-48.615	-42.1093
-54.8849	-64.5763	4.72773	-73.4981	-69.7098	-48.4106	-43.1764
-55.2329	-62.6019	3.84353	-73.4643	-69.8021	-48.2307	-48.9328
-55.5487	-60.48	3.24204	-73.4276	-69.8923	-48.1759	-52.8832
-55.8313	-61.3829	3.413	-73.3884	-69.9826	-48.5978	-53.1347
-56.0755	-64.2515	3.94445	-73.3467	-70.0753	-49.3497	-52.2777
-56.275	-65.8604	4.23276	-73.3024	-70.1735	-50.18	-52.4496
-56.4217	-64.7938	4.18606	-73.2547	-70.2803	-50.7256	-54.4371
-56.5011	-60.0666	4.52498	-73.2027	-70.3985	-50.5708	-57.0056
-56.4878	-56.2365	5.63737	-73.1454	-70.5309	-49.9029	-57.8565
-56.3482	-58.072	6.5993	-73.0814	-70.6795	-49.3663	-57.1287
-56.0495	-61.0294	6.59822	-73.0097	-70.8455	-49.2153	-57.2861
-55.5762	-61.4755	6.25156	-72.9292	-71.0292	-49.2396	-59.0737
-54.9442	-60.5524	7.07087	-72.8393	-71.2299	-48.9341	-60.2604
-54.2086	-59.0443	9.79617	-72.7398	-71.446	-47.7571	-59.4819
-53.4573	-58.6257	12.7356	-72.6309	-71.675	-46.0305	-58.1104
-52.7936	-60.2224	13.0848	-72.5136	-71.9136	-44.7576	-57.9994
-52.311	-62.2339	10.8125	-72.3895	-72.1582	-44.8124	-59.2555
-52.0704	-63.3997	8.92505	-72.2608	-72.4049	-46.148	-60.3915
-52.0872	-63.6226	9.38636	-72.1304	-72.6496	-47.6712	-60.4918
-52.3316	-62.8111	10.7826	-72.0016	-72.8887	-48.4635	-59.9885
-52.7401	-61.9556	10.6612	-71.8783	-73.1187	-48.2097	-59.6352
-53.2322	-62.5286	8.90928	-71.7647	-73.3365	-47.4177	-59.9694
-53.7266	-63.6006	7.46625	-71.6651	-73.5399	-47.5912	-60.8484
-54.1525	-62.7998	7.81906	-71.584	-73.7269	-49.2558	-62.3359
-54.4559	-58.9069	9.8759	-71.5256	-73.8961	-50.6389	-64.4084
-54.6028	-56.3274	12.1654	-71.494	-74.0468	-49.9563	-64.7646
-54.5821	-59.271	12.7958	-71.4931	-74.1784	-47.5819	-62.4348
-54.4074	-63.5412	11.2569	-71.526	-74.2912	-45.8725	-59.4786
-54.1175	-64.9311	9.02316	-71.5956	-74.3854	-46.0629	-57.2504
-53.7729	-63.8399	7.77665	-71.7041	-74.4618	-46.9021	-56.4032
-53.4463	-62.6619	7.86195	-71.853	-74.5216	-48.0836	-57.1567
-53.2091	-62.4101	8.51513	-72.0433	-74.5659	-50.0669	-58.396
-53.1168	-62.0296	9.04315	-72.2754	-74.5964	-51.5191	-58.7187
-53.1971	-62.2047	9.70293	-72.5489	-74.6149	-51.3129	-58.1484
-53.4465	-63.5654	10.8089	-72.8628	-74.6232	-50.2139	-58.1235
-53.8341	-64.5048	11.5492	-73.2156	-74.6236	-49.3911	-58.8284
-54.3119	-64.7049	11.1882	-73.605	-74.618	-49.4257	-58.3691
-54.8281	-65.0492	10.4699	-74.0279	-74.6085	-50.0671	-55.5757
-55.3376	-66.0015	10.3567	-74.4805	-74.5972	-49.9525	-51.8887
-55.8093	-67.1178	10.5661	-74.958	-74.5859	-48.7916	-50.5759
-56.2274	-67.632	10.2557	-75.4549	-74.5761	-48.3148	-52.7401
-56.5878	-67.6614	9.3452	-75.9643	-74.5694	-48.9733	-55.9222
-56.8928	-67.9491	8.72533	-76.4786	-74.5667	-48.9537	-57.8674
-57.1439	-68.7144	9.09373	-76.989	-74.569	-47.6068	-58.4555
-57.3388	-69.3388	9.81436	-77.4857	-74.5768	-46.6918	-58.5393
-57.471	-68.5377	9.79836	-77.9583	-74.5904	-47.3905	-58.8403
-57.5343	-65.2462	9.18266	-78.3955	-74.6097	-48.8463	-59.4749
-57.5294	-62.3799	8.98999	-78.786	-74.6346	-49.7204	-59.4537
-57.4684	-63.0299	9.72455	-79.1186	-74.6647	-49.748	-58.0876
-57.3738	-64.5462	10.9921	-79.3828	-74.6994	-49.7213	-56.6437
-57.2717	-64.8165	11.7919	-79.5689	-74.738	-49.8998	-56.6691
-57.1798	-64.6864	11.4134	-79.6693	-74.7798	-49.9435	-56.906
-57.0952	-64.3494	10.4619	-79.6781	-74.8238	-49.7871	-54.6827
-56.9879	-64.0851	10.1015	-79.592	-74.8691	-49.3592	-51.1943
-56.8031	-64.6417	10.4191	-79.4107	-74.9148	-48.7983	-50.7178
-56.4742	-64.785	10.6073	-79.1368	-74.9601	-49.0139	-54.0478
-55.9426	-63.3471	10.4793	-78.7759	-75.004	-50.2986	-58.0273
-55.182	-62.294	10.7759	-78.3365	-75.0458	-51.3181	-59.8335
-54.2172	-63.227	11.8476	-77.8298	-75.0851	-51.1846	-59.2334
-53.1328	-63.719	12.8827	-77.2691	-75.1214	-50.685	-58.349
-52.0641	-61.4883	12.7869	-76.6695	-75.1546	-50.6024	-59.0994
-51.1685	-59.2301	11.3426	-76.0469	-75.1846	-50.8015	-61.1661
-50.5854	-60.6598	9.35216	-75.4176	-75.2115	-50.8698	-62.7531
-50.3961	-63.4417	7.89163	-74.7977	-75.2355	-50.5544	-62.7328
-50.5998	-63.8256	7.4121	-74.2021	-75.2568	-49.8665	-61.8067
-51.1156	-62.5832	7.40847	-73.6443	-75.2754	-48.8652	-61.299
-51.8092	-62.5931	7.27989	-73.1357	-75.2911	-47.8756	-61.424
-52.5325	-63.997	7.32962	-72.6852	-75.3033	-47.5455	-61.3185
-53.1592	-65.3761	8.2044	-72.2995	-75.3112	-47.872	-59.7672
-53.6057	-65.9779	9.76941	-71.9824	-75.3136	-48.3536	-55.9611
-53.8338	-63.4492	11.3042	-71.7352	-75.309	-48.8951	-52.0408
-53.842	-54.7434	12.4539	-71.5569	-75.2955	-49.2785	-52.3326
-53.6533	-46.5166	13.1521	-71.4443	-75.2714	-48.8409	-56.16
-53.3066	-50.712	12.9754	-71.3926	-75.235	-47.6756	-58.707
-52.8524	-62.9799	11.8545	-71.3955	-75.1847	-46.9264	-59.1559
-52.3509	-69.8219	10.6728	-71.4457	-75.1196	-47.2405	-59.8336
-51.8694	-67.6864	9.9479	-71.5353	-75.0391	-47.703	-61.3375
-51.4776	-64.7414	9.55724	-71.6562	-74.9437	-47.2129	-62.2675
-51.2406	-64.355	10.0682	-71.8003	-74.834	-46.7792	-61.7581
-51.209	-62.0658	11.8592	-71.9596	-74.7118	-47.6146	-60.8274
-51.4084	-57.5679	13.1693	-72.1268	-74.579	-48.5914	-60.7463
-51.8301	-55.4195	12.0346	-72.2948	-74.4382	-48.5773	-61.1591
-52.4286	-56.9703	9.68593	-72.4575	-74.2919	-47.5879	-60.7105
-53.1279	-60.2092	8.85252	-72.6091	-74.1427	-45.6612	-58.6396
-53.8394	-63.3985	9.69311	-72.7446	-73.9933	-43.8242	-55.1865
-54.4852	-64.8722	10.1344	-72.8593	-73.8459	-43.8794	-51.5416
-55.0198	-63.5244	9.45674	-72.9493	-73.7024	-45.8843	-50.2595
-55.4405	-60.3181	8.9447	-73.011	-73.5645	-48.4292	-52.7347
-55.7844	-58.1034	9.12608	-73.0413	-73.4335	-50.1677	-56.2703
-56.111	-58.8696	9.2708	-73.0376	-73.3104	-50.5291	-58.0695
-56.4792	-61.5118	9.18249	-72.9979	-73.196	-50.2696	-57.8496
-56.9246	-63.4853	8.88389	-72.9206	-73.0911	-50.2887	-55.8503
-57.4428	-64.0435	8.25052	-72.805	-72.996	-50.2046	-53.5194
-57.9829	-62.9518	8.07376	-72.6511	-72.9112	-49.5262	-53.2782
-58.4509	-61.9208	8.93225	-72.46	-72.8367	-49.1242	-55.0994
-58.7265	-63.0043	9.67081	-72.2337	-72.7722	-49.5292	-56.8639
-58.6895	-64.0057	8.98671	-71.9754	-72.7172	-49.7612	-57.3843
-58.2546	-63.2222	7.42168	-71.6896	-72.6706	-49.3668	-56.2444
-57.4044	-61.6823	6.37804	-71.3817	-72.6308	-49.3557	-53.0368
-56.2091	-61.2432	6.02191	-71.0584	-72.596	-50.0797	-49.2012
-54.8211	-61.855	5.39897	-70.7273	-72.5637	-50.2699	-47.9364
-53.4438	-61.742	3.93999	-70.3965	-72.5317	-49.2868	-50.132
-52.2799	-61.9526	2.04933	-70.0746	-72.4975	-48.1048	-52.6058
-51.477	-62.0888	0.706326	-69.7704	-72.4594	-47.231	-52.8142
-51.0918	-59.1285	0.981373	-69.4922	-72.4161	-46.5817	-52.763
-51.085	-54.4269	3.01321	-69.2478	-72.3671	-47.1358	-54.6656
-51.3457	-53.8011	5.25849	-69.0442	-72.3133	-49.2921	-56.7389
-51.7342	-58.7096	6.36345	-68.8867	-72.2564	-51.5678	-56.3173
-52.1232	-63.6438	6.73775	-68.7795	-72.1994	-52.3673	-52.7902
-52.4227	-65.8758	7.01088	-68.7252	-72.1459	-51.6686	-48.1971
-52.5856	-65.9241	6.93989	-68.7244	-72.1004	-51.359	-46.8937
-52.6	-64.3844	6.44434	-68.7764	-72.0671	-53.1722	-50.2608
-52.4764	-62.0031	6.09695	-68.8785	-72.05	-55.5056	-54.0376
-52.2384	-59.7284	6.06402	-69.027	-72.0524	-54.8402	-54.7451
-51.9183	-59.1421	5.79795	-69.2169	-72.0761	-51.4633	-53.7246
-51.5554	-59.5074	5.08057	-69.4421	-72.1215	-48.7807	-53.8911
-51.1956	-60.2569	4.46576	-69.6961	-72.1872	-47.8614	-55.3472
-50.89	-62.5498	4.38769	-69.9721	-72.27	-46.9737	-55.1774
-50.6934	-65.4946	4.41484	-70.2631	-72.3652	-45.1609	-52.0022
-50.66	-67.1991	3.63101	-70.5624	-72.4668	-43.3843	-48.9026
-50.8361	-66.5949	1.30624	-70.8636	-72.568	-41.5079	-48.8619
-51.2476	-63.8118	-2.1484	-71.1608	-72.6616	-38,9462089538574*	-50.2698
-51.886	-61.5728	-4.40169	-71.4491	-72.7409	-36,6307182312012*	-50.2612
-52.6994	-62.8952	-3.2937	-71.7241	-72.7999	-35,0965995788574*	-49.2064
-53.5957	-64.9446	0.0374225	-71.9821	-72.8338	-33,7373008728027*	-49.0598
-54.4594	-63.7335	2.61214	-72.2205	-72.8392	-32,7261505126953*	-49.9624
-55.1792	-60.9318	3.29215	-72.4374	-72.8145	-32,7142677307129*	-50.6668
-55.6769	-59.4204	2.99884	-72.6314	-72.7595	-32,7420845031738*	-50.3358
-55.9242	-58.7795	2.77147	-72.8022	-72.6755	-31,270393371582*	-49.1457
-55.9442	-59.2481	2.77554	-72.9499	-72.5648	-28,7030925750732*	-48.0981
-55.7943	-60.5385	2.50917	-73.0751	-72.4305	-27,7368144989014*	-47.7945
-55.5429	-60.7917	1.59533	-73.1793	-72.2759	-29,7329196929932*	-47.2517
-55.2488	-61.2317	0.29551	-73.2642	-72.1045	-32,3526992797852*	-45.5402
-54.9519	-62.4559	-0.920791	-73.3319	-71.9194	-33,4442253112793*	-43.689
-54.6781	-62.6316	-2.00383	-73.385	-71.7236	-34,1093673706055*	-43.3884
-54.4492	-62.0958	-2.80276	-73.4264	-71.5197	-35,9747161865234*	-44.9578
-54.2904	-62.4359	-2.51399	-73.4592	-71.3106	-38,6812705993652*	-46.9846
-54.2295	-63.8339	-0.819895	-73.4867	-71.099	-40,6993217468262*	-47.456
-54.2864	-65.2888	1.37198	-73.5123	-70.8886	-41,8092918395996*	-46.1062
-54.4629	-64.807	2.99659	-73.5393	-70.6837	-43.4652	-45.0154
-54.7368	-61.9205	3.78658	-73.5711	-70.4896	-45.7449	-45.6224
-55.0657	-59.4468	4.74191	-73.6107	-70.3126	-47.105	-46.4939
-55.3968	-60.8792	7.81312	-73.6609	-70.1599	-47.223	-45.3235
-55.6759	-64.7177	12.9489	-73.7239	-70.0391	-47.2028	-42.5995
-55.8533	-64.9276	16.0063	-73.8013	-69.9577	-47.6014	-41.0777
-55.8858	-61.1235	13.7806	-73.8942	-69.9224	-48.3953	-41.8555
-55.7407	-59.8792	8.99835	-74.0027	-69.9384	-49.4258	-43.6515
-55.4043	-63.3798	5.72693	-74.126	-70.0088	-50.3198	-44.5308
-54.8941	-67.4256	3.57081	-74.2626	-70.1338	-50.7676	-43.4459
-54.2676	-69.1596	-1.08783	-74.4098	-70.3109	-50.4164	-41.6324
-53.6197	-67.7717	-9.12995	-74.5644	-70.534	-49.4582	-41.33
-53.063	-64.639	-14.7105	-74.7222	-70.7943	-48.8669	-42.5915
-52.6982	-63.5266	-11.909	-74.8785	-71.0804	-49.1033	-43.4907
-52.5844	-64.8255	-3.23741	-75.0283	-71.3792	-48.9913	-43.3505
-52.7236	-65.2386	4.66623	-75.1663	-71.6767	-46.996	-43.4746
-53.0648	-64.3583	8.32619	-75.2875	-71.9589	-43.9139	-44.8042
-53.526	-64.585	8.10034	-75.3873	-72.2134	-42.6427	-46.1853
-54.0215	-66.8139	6.56706	-75.4615	-72.4292	-44.2822	-45.679
-54.4853	-68.9119	6.00593	-75.5069	-72.5987	-46.6301	-43.1854
-54.8813	-68.4095	6.27058	-75.5215	-72.7173	-47.9909	-40.5049
-55.2006	-66.4512	5.95029	-75.5042	-72.7839	-48.7514	-38.7309
-55.4501	-66.0706	4.52963	-75.4552	-72.8011	-49.0091	-37.0594
-55.6403	-67.0902	2.92057	-75.3758	-72.7747	-48.7166	-35.0599
-55.7767	-67.5954	2.67472	-75.2686	-72.7128	-48.8063	-34.6523
-55.8579	-66.8794	3.98474	-75.1367	-72.6257	-49.2813	-37.4303
-55.8796	-65.6786	5.2298	-74.9842	-72.5248	-49.1501	-41.233
-55.8419	-65.8118	5.33927	-74.8154	-72.4217	-48.97	-42.4452
-55.7551	-68.006	5.17711	-74.6347	-72.3274	-49.5634	-40.5449
-55.6408	-70.0827	6.80216	-74.4464	-72.2516	-50.1141	-38.427
-55.5273	-69.3858	11.2163	-74.2543	-72.2023	-50.0967	-38.1145
-55.4397	-66.0718	15.5107	-74.0617	-72.185	-49.9422	-39.3686
-55.388	-63.4876	15.3154	-73.8709	-72.2029	-49.9932	-41.7398
-55.3574	-64.4862	11.314	-73.6837	-72.2566	-49.9562	-44.3005
-55.3041	-67.1969	8.19723	-73.5009	-72.3439	-49.2633	-45.5016
-55.16	-67.8242	7.9172	-73.3224	-72.4606	-48.1157	-45.273
-54.8483	-66.3282	8.51452	-73.1478	-72.6008	-47.1116	-45.4135
-54.3063	-65.0464	7.99649	-72.9759	-72.757	-46.7907	-46.3575
-53.511	-64.9677	6.51742	-72.8056	-72.9209	-47.1249	-46.1372
-52.4978	-63.8752	5.24629	-72.6354	-73.0842	-47.7102	-43.7655
-51.3611	-61.1406	4.94456	-72.4642	-73.2392	-48.3711	-41.6834
-50.2355	-60.5564	5.62277	-72.2911	-73.3792	-48.6697	-42.4671
-49.2594	-63.2116	6.50666	-72.1155	-73.4993	-48.6231	-45.5633
-48.536	-66.7147	6.6842	-71.9372	-73.5968	-48.9901	-51.4486
-48.1074	-67.9386	6.31989	-71.7568	-73.6715	-49.7509	-60.9424
-47.9522	-65.1717	6.53229	-71.575	-73.7257	-49.9967	-66.7905
-48.0075	-62.0948	7.80306	-71.393	-73.7644	-49.6015	-61.7285
-48.2013	-62.8634	9.30948	-71.2123	-73.7944	-49.7016	-52.19
-48.4804	-66.0296	10.0959	-71.0345	-73.8241	-50.7335	-46.5348
-48.821	-68.9845	10.1172	-70.8613	-73.8624	-51.7398	-44.7149
-49.2208	-70.1174	10.1322	-70.6941	-73.9179	-52.0444	-44.6824
-49.6807	-68.8866	10.9064	-70.5345	-73.9975	-51.875	-45.4101
-50.1877	-66.5996	12.1748	-70.3836	-74.106	-51.555	-45.6866
-50.7089	-66.1775	13.0395	-70.2423	-74.2448	-51.3275	-45.2136
-51.1967	-68.4379	13.1777	-70.1112	-74.4114	-51.232	-45.1734
-51.6013	-69.2569	12.6162	-69.9909	-74.5996	-50.745	-45.8356
-51.8849	-66.8087	11.3638	-69.8815	-74.7996	-49.5628	-45.9789
-52.0304	-67.3681	9.93215	-69.7831	-74.9982	-48.4559	-45.3044
-52.0449	-72.9251	9.02425	-69.6957	-75.1805	-48.4923	-46.0322
-51.957	-73.8195	8.75822	-69.6193	-75.3307	-49.2099	-48.7705
-51.8104	-68.5909	8.90019	-69.554	-75.4337	-49.2744	-49.3617
-51.6555	-62.3881	9.17318	-69.4997	-75.4762	-48.6999	-46.3184
-51.5394	-57.9204	9.24343	-69.4565	-75.4481	-48.2176	-43.4937
-51.4987	-57.7707	9.12394	-69.4245	-75.3434	-47.7296	-42.8122
-51.5549	-59.5123	9.16755	-69.4038	-75.1605	-47.4981	-42.5549
-51.7145	-60.2527	9.4735	-69.3945	-74.9023	-48.2878	-42.1124
-51.9725	-60.0227	9.95949	-69.3965	-74.5758	-49.6176	-43.0745
-52.316	-58.9821	10.5961	-69.4093	-74.1914	-50.4023	-45.5647
-52.7282	-59.3552	11.1329	-69.4326	-73.762	-50.4645	-47.6572
-53.1899	-60.3362	11.2982	-69.4655	-73.3014	-50.0966	-48.3783
-53.6809	-59.587	11.1833	-69.5066	-72.8238	-49.488	-48.9086
-54.1813	-59.0399	10.8948	-69.5546	-72.3422	-48.3781	-50.61
-54.6738	-60.8169	10.3293	-69.6076	-71.8682	-46.3828	-52.7474
-55.1435	-63.9293	9.69022	-69.6633	-71.411	-44.8314	-52.8445
-55.5785	-65.9686	9.65984	-69.7194	-70.9775	-45.7756	-49.8847
-55.9676	-66.331	10.4839	-69.7734	-70.5722	-48.0792	-47.0538
-56.2996	-66.1444	11.4742	-69.8228	-70.1977	-49.1707	-47.6808
-56.5616	-66.5269	11.8884	-69.8651	-69.8548	-48.9773	-49.872
-56.7412	-67.8731	11.6422	-69.898	-69.5431	-48.6342	-50.709
-56.8282	-69.2823	11.0677	-69.9198	-69.2615	-48.7025	-50.6204
-56.8195	-69.3232	10.5251	-69.929	-69.0086	-49.098	-50.7755
-56.7225	-67.1169	10.2999	-69.9246	-68.7827	-49.4151	-50.9823
-56.5565	-62.5504	10.5001	-69.9062	-68.5824	-49.7493	-50.8696
-56.3493	-57.5383	10.8267	-69.8743	-68.4061	-50.2832	-51.127
-56.127	-56.8544	10.8082	-69.8297	-68.2523	-50.3696	-52.3742
-55.901	-60.0182	10.355	-69.7739	-68.1196	-49.5775	-54.1443
-55.6572	-61.5987	9.71827	-69.7088	-68.0063	-48.6727	-56.0606
-55.3546	-61.7935	8.94361	-69.6369	-67.9103	-48.7738	-58.0567
-54.9376	-62.7388	7.81387	-69.5611	-67.8297	-49.9136	-60.0386
-54.3592	-63.5785	6.39512	-69.4843	-67.7618	-50.8027	-62.8129
-53.6078	-62.4359	5.18587	-69.4097	-67.7042	-50.4879	-66.2727
-52.7261	-60.3543	4.7625	-69.3406	-67.6544	-49.6157	-66.3569
-51.8112	-60.7515	5.48039	-69.2802	-67.6101	-49.5194	-60.7242
-50.994	-63.4997	7.03979	-69.2314	-67.5691	-50.433	-53.2517
-50.4045	-65.356	8.32859	-69.1971	-67.5301	-51.1131	-48.6557
-50.1353	-65.4401	8.38293	-69.1802	-67.4921	-50.5459	-48.5226
-50.2191	-65.339	7.46647	-69.183	-67.455	-49.2145	-51.0399
-50.628	-65.6209	6.60057	-69.2077	-67.4191	-48.3082	-53.589
-51.2906	-65.6017	6.36154	-69.2563	-67.3855	-48.5011	-54.4828
-52.1153	-64.5274	6.75639	-69.3304	-67.3557	-49.3804	-53.1021
-53.0067	-62.7697	7.44988	-69.4314	-67.3311	-49.8929	-51.3451
-53.8694	-61.8869	7.84388	-69.5599	-67.3134	-49.5357	-51.5159
-54.6033	-62.9279	8.3275	-69.7163	-67.304	-48.8821	-52.4472
-55.1018	-64.5001	10.2742	-69.9001	-67.3037	-48.8535	-51.3159
-55.2639	-64.5986	13.4506	-70.1103	-67.3128	-49.6615	-46.625
-55.023	-63.9414	15.8583	-70.3447	-67.3307	-50.6902	-40.5733
-54.3821	-63.9513	16.0716	-70.6002	-67.3561	-50.8979	-39.4059
-53.4385	-63.9758	13.9458	-70.8726	-67.3874	-49.5033	-44.5548
-52.38	-62.8355	10.5911	-71.1565	-67.4219	-47.5821	-49.2305
-51.4455	-61.4329	7.88362	-71.4455	-67.4571	-47.1945	-49.0846
-50.8614	-60.6815	6.84069	-71.7322	-67.4904	-48.2067	-47.4683
-50.7765	-60.1026	6.97204	-72.0084	-67.5196	-48.8659	-48.5443
-51.2221	-59.6071	7.45721	-72.2655	-67.5429	-48.8403	-50.9797
-52.1112	-59.8816	8.3939	-72.4948	-67.5595	-49.0952	-50.9614
-53.2768	-60.8276	10.4669	-72.6877	-67.5696	-49.5657	-48.0978
-54.5272	-61.1314	13.3555	-72.8366	-67.5742	-48.9992	-46.0847
-55.6979	-60.8356	14.9908	-72.935	-67.5753	-47.5957	-47.3567
-56.6806	-61.7242	13.9401	-72.9782	-67.5756	-47.1536	-49.9662
-57.4246	-65.4094	11.6661	-72.9633	-67.5781	-48.0113	-51.5835
-57.9197	-69.9674	10.2335	-72.8898	-67.5858	-48.7684	-52.5279
-58.1711	-70.6665	9.80738	-72.7596	-67.6015	-48.6064	-53.7969
-58.1834	-67.1141	9.90307	-72.5771	-67.6272	-48.3085	-55.3714
-57.9573	-64.8763	10.5967	-72.349	-67.6641	-48.7556	-55.669
-57.5006	-65.4758	11.3437	-72.0839	-67.7121	-49.5772	-52.2533
-56.8459	-66.0097	10.7945	-71.792	-67.7699	-50.0094	-45.9096
-56.0636	-63.7651	8.8249	-71.4848	-67.8352	-49.6087	-41.8607
-55.2609	-58.9332	6.80665	-71.1741	-67.9046	-48.6019	-43.2139
-54.5617	-55.7616	5.75951	-70.8718	-67.974	-48.2218	-46.9289
-54.0719	-57.3174	5.58789	-70.5889	-68.0389	-49.3674	-49.3758
-53.843	-61.2124	5.71413	-70.3356	-68.0948	-50.8531	-50.4351
-53.8517	-63.283	5.92516	-70.1201	-68.1376	-50.6657	-51.0256
-54.0055	-62.7561	6.40987	-69.9488	-68.1636	-49.0501	-51.8966
-54.1755	-60.9106	6.9025	-69.826	-68.1703	-48.3454	-54.5291
-54.2435	-59.4427	6.15069	-69.7538	-68.1559	-49.3345	-59.1935
-54.1425	-60.5968	2.19482	-69.7322	-68.1197	-50.3157	-61.9645
-53.8771	-62.9281	-6.40755	-69.759	-68.0622	-50.1452	-59.1721
-53.5142	-62.9504	-16.5221	-69.8306	-67.9845	-49.6877	-53.9897
-53.1524	-62.1281	-19.3705	-69.942	-67.8884	-49.4967	-51.3222
-52.8832	-63.1098	-11.2426	-70.0872	-67.7763	-49.1584	-51.1652
-52.76	-64.31	0.186381	-70.2596	-67.6507	-49.0866	-51.1796
-52.7848	-64.1131	6.80729	-70.4527	-67.5145	-49.5107	-50.6216
-52.9149	-62.9825	8.24342	-70.6596	-67.3703	-49.8682	-50.4281
-53.0831	-62.121	7.86995	-70.8743	-67.2206	-50.3847	-49.8387
-53.2204	-61.5786	7.77262	-71.0912	-67.068	-51.2064	-46.7998
-53.2749	-60.3556	8.05677	-71.3055	-66.9147	-52.0018	-43.2367
-53.2232	-60.4201	8.44642	-71.5133	-66.7631	-52.4986	-43.1427
-53.075	-62.787	9.16989	-71.7116	-66.6153	-52.151	-45.9159
-52.8716	-64.9369	10.6268	-71.8984	-66.4734	-51.1223	-47.9496
-52.677	-64.8446	12.6213	-72.0724	-66.3396	-50.4832	-47.7302
-52.5614	-63.7264	13.7498	-72.2332	-66.2158	-50.5742	-46.3792
-52.5793	-63.7973	12.2557	-72.3811	-66.1037	-50.7536	-45.8363
-52.7477	-64.7264	8.52324	-72.5167	-66.0046	-50.4184	-47.4091
-53.0351	-63.9837	5.27172	-72.6414	-65.9194	-49.8009	-50.5708
-53.3662	-60.5822	4.31172	-72.7567	-65.8485	-50.0081	-52.7084
-53.6437	-57.8684	4.94865	-72.8644	-65.7913	-51.2621	-52.3931
-53.7802	-58.4377	5.44834	-72.9665	-65.747	-52.1502	-50.9354
-53.7274	-60.2758	4.91146	-73.0649	-65.7139	-51.8941	-49.2819
-53.4918	-62.2747	3.80247	-73.1615	-65.69	-51.0941	-47.8738
-53.1282	-64.3585	2.99588	-73.2581	-65.6731	-50.2181	-48.1878
-52.7131	-66.1406	2.68077	-73.3562	-65.661	-49.7339	-49.9499
-52.3105	-67.5846	2.38297	-73.4572	-65.652	-49.9062	-50.9904
-51.9452	-68.3967	1.91954	-73.5622	-65.645	-50.0078	-51.0109
-51.5992	-68.3969	1.59938	-73.6717	-65.6398	-49.7655	-51.2436
-51.2322	-67.3994	1.45381	-73.7862	-65.6369	-49.8318	-51.4614
-50.8147	-64.7003	1.19781	-73.9056	-65.638	-50.449	-50.8221
-50.3559	-61.2488	0.72932	-74.0295	-65.6457	-51.2112	-49.4667
-49.9092	-60.0919	0.201412	-74.1573	-65.663	-51.4943	-47.6079
-49.5539	-60.9829	-0.0430534	-74.288	-65.6934	-51.2723	-46.1749
-49.3623	-60.073	0.236506	-74.4204	-65.7402	-50.7376	-46.2602
-49.3715	-56.4948	0.703164	-74.553	-65.8065	-49.7222	-47.1727
-49.5716	-54.1171	0.707492	-74.6845	-65.8946	-48.6346	-48.6369
-49.9158	-55.3695	0.676201	-74.8133	-66.0057	-47.5686	-50.9117
-50.3423	-58.2719	2.68343	-74.9381	-66.1402	-46.195	-52.6566
-50.7956	-60.8485	7.28205	-75.0576	-66.2971	-46.0922	-52.7318
-51.2358	-62.3866	11.0666	-75.1707	-66.4745	-48.3335	-51.4093
-51.6357	-63.1127	11.3024	-75.2767	-66.6696	-50.9116	-49.607
-51.9703	-62.4955	9.54352	-75.3752	-66.8788	-52.0125	-47.661
-52.2099	-60.694	8.15935	-75.466	-67.0984	-51.4997	-45.5708
-52.3232	-60.6923	7.531	-75.5496	-67.3244	-49.906	-44.422
-52.2907	-63.2676	7.03114	-75.6264	-67.5531	-48.5615	-44.8621
-52.1217	-64.8264	6.26096	-75.6975	-67.7812	-48.6719	-45.9751
-51.8644	-64.5358	5.48139	-75.764	-68.0058	-49.6352	-47.2547
-51.6019	-64.7875	5.42823	-75.8274	-68.2244	-50.2924	-48.5965
-51.4323	-65.1938	6.27248	-75.8891	-68.4351	-50.5079	-48.6529
-51.4402	-65.0765	6.98671	-75.9506	-68.6367	-50.7641	-46.4679
-51.6701	-65.6007	6.56925	-76.0133	-68.8281	-51.1945	-43.3573
-52.1137	-66.2271	5.52585	-76.0785	-69.0087	-51.0176	-41.4172
-52.7133	-65.6408	5.45681	-76.147	-69.178	-49.5044	-41.8215
-53.3804	-64.4972	7.46244	-76.2196	-69.3358	-47.7276	-44.0155
-54.0185	-62.4433	10.5342	-76.2965	-69.4823	-47.6013	-46.4742
-54.5437	-59.7238	11.5889	-76.3777	-69.6175	-48.0374	-47.481
-54.8965	-60.3112	9.25406	-76.4629	-69.742	-46.9693	-45.7626
-55.0446	-63.2974	6.30285	-76.5512	-69.8566	-46.3082	-42.8171
-54.9803	-64.3967	5.46906	-76.6418	-69.9625	-47.5589	-41.91
-54.7178	-63.5465	6.09281	-76.7333	-70.0613	-48.4992	-43.4239
-54.292	-62.9259	6.37118	-76.8245	-70.155	-48.1148	-44.1593
-53.7586	-63.9378	5.84855	-76.9139	-70.246	-47.7617	-42.7943
-53.1924	-64.9986	5.45067	-77.0003	-70.3372	-47.8489	-42.486
-52.6785	-64.7854	5.92816	-77.0823	-70.4316	-48.076	-44.6743
-52.2955	-65.3206	6.64737	-77.1588	-70.5326	-48.6001	-46.4302
-52.0953	-66.8032	6.57074	-77.2288	-70.6436	-49.1645	-46.4534
-52.0871	-66.8204	5.84035	-77.2916	-70.768	-49.5259	-46.9765
-52.2349	-65.7307	5.4315	-77.3465	-70.909	-49.8923	-49.1368
-52.4693	-65.0517	5.75039	-77.3932	-71.0698	-50.2625	-51.1535
-52.7121	-63.9893	6.601	-77.4314	-71.2529	-50.1966	-51.1269
-52.9008	-63.0553	8.47553	-77.4608	-71.4606	-49.3093	-48.5337
-53.0075	-63.8381	12.1339	-77.4815	-71.6944	-48.1173	-44.6026
-53.0438	-63.9805	15.7772	-77.4932	-71.9553	-47.2698	-42.5045
-53.0539	-61.7895	15.8095	-77.4959	-72.2431	-46.325	-45.4578
-53.097	-60.3702	12.1939	-77.4893	-72.557	-45.2163	-53.9069
-53.226	-62.1382	8.44632	-77.4731	-72.8947	-45.1528	-60.5781
-53.468	-64.3908	6.25285	-77.4471	-73.2528	-45.9477	-58.186
-53.8125	-65.1554	4.7469	-77.4109	-73.6264	-45.8235	-51.7691
-54.2117	-65.5692	3.59137	-77.3643	-74.0091	-45.1886	-47.2305
-54.594	-66.5244	3.48334	-77.3072	-74.3932	-45.8934	-43.5971
-54.8856	-67.5424	4.38663	-77.2398	-74.7696	-47.4361	-41.0417
-55.0336	-66.6738	5.15089	-77.1627	-75.1283	-48.0794	-41.8332
-55.022	-63.0235	5.38372	-77.0767	-75.4584	-47.696	-44.7788
-54.8741	-58.7387	6.22405	-76.9836	-75.7492	-47.3368	-47.188
-54.6406	-58.1713	8.22484	-76.8856	-75.9903	-47.5816	-48.4644
-54.3782	-61.8001	10.0644	-76.7857	-76.1725	-48.309	-49.0157
-54.1275	-64.3765	10.4779	-76.6874	-76.2885	-48.8817	-49.7944
-53.8986	-63.6694	9.96164	-76.595	-76.3335	-48.682	-51.5315
-53.6719	-62.096	9.56084	-76.5134	-76.3055	-48.269	-53.4609
-53.4128	-62.8582	9.39109	-76.4475	-76.2058	-48.6551	-54.3121
-53.0925	-64.4964	9.17379	-76.4028	-76.0391	-49.6933	-53.6414
-52.7057	-64.3389	9.09139	-76.3844	-75.8131	-50.2581	-50.9862
-52.276	-63.5575	9.34751	-76.3971	-75.5383	-49.4215	-46.4557
-51.8484	-63.5792	9.57931	-76.4453	-75.2275	-47.4825	-43.2256
-51.4728	-64.5129	9.36597	-76.5325	-74.8946	-46.208	-43.9917
-51.1875	-65.2162	8.73471	-76.6611	-74.5542	-46.7244	-46.5881
-51.01	-64.2495	7.97417	-76.8326	-74.2203	-47.4829	-48.2096
-50.9367	-62.2086	7.58421	-77.0473	-73.9061	-46.8188	-48.1643
-50.95	-61.8893	8.19131	-77.3039	-73.6227	-44.8586	-46.2302
-51.028	-63.7355	10.0177	-77.6005	-73.379	-42.049	-43.6445
-51.1519	-65.6469	12.355	-77.9336	-73.181	-38,6109809875488*	-43.5223
-51.3091	-65.3031	13.8666	-78.2991	-73.0325	-35,1586608886719*	-46.6824
-51.4916	-62.5027	13.8956	-78.6919	-72.9343	-32,7473678588867*	-50.2086
-51.692	-61.1909	13.1358	-79.1062	-72.8851	-32,1848106384277*	-51.4219
-51.8985	-63.0395	12.3587	-79.5359	-72.8816	-33,8059310913086*	-50.986
-52.0918	-63.6656	11.3201	-79.9742	-72.9192	-36,8606071472168*	-52.711
-52.2453	-60.5368	9.88923	-80.4145	-72.9923	-39,6188621520996*	-58.117
-52.329	-58.2985	8.97191	-80.8497	-73.0945	-41.2567	-61.9154
-52.3134	-59.8927	9.27929	-81.2727	-73.2198	-42.2236	-58.9524
-52.1729	-62.1699	10.2499	-81.6764	-73.3619	-43.0205	-52.3934
-51.8856	-63.7268	10.9179	-82.0538	-73.5153	-43.759	-48.5354
-51.434	-64.3461	11.1039	-82.398	-73.6748	-44.0684	-48.3164
-50.8081	-62.9723	11.299	-82.7024	-73.8361	-43.5247	-49.0535
-50.0159	-61.4417	11.8643	-82.9608	-73.9954	-42.8207	-49.7809
-49.0975	-62.5251	12.5066	-83.1678	-74.15	-42.5197	-50.7017
-48.1363	-64.4099	12.5064	-83.3185	-74.2974	-41.9167	-51.7587
-47.2558	-64.0812	11.7478	-83.4091	-74.4362	-41.5832	-52.8241
-46.5974	-62.8977	11.042	-83.4371	-74.5653	-43.1057	-53.6881
-46.2827	-62.761	10.9921	-83.4015	-74.6846	-46.6957	-54.3726
-46.3753	-62.5981	11.1656	-83.3027	-74.7942	-53.0311	-54.4469
-46.8585	-61.8783	10.786	-83.1428	-74.8952	-63,3733978271484*	-53.4055
-47.6395	-61.7011	9.68008	-82.9256	-74.989	-72,299919128418*	-52.2699
-48.5783	-62.5683	8.12358	-82.6564	-75.0779	-70,6505813598633*	-51.5133
-49.5279	-64.6358	6.3892	-82.3419	-75.1644	-61,4917945861816*	-48.9387
-50.3717	-66.9066	4.73836	-81.9901	-75.2517	-54,7696418762207*	-44.2034
-51.0443	-66.6321	3.49828	-81.6096	-75.3433	-52.4452	-41.9835
-51.5349	-63.9743	3.20497	-81.2097	-75.4428	-51.1468	-45.0018
-51.8749	-63.1174	4.32494	-80.7996	-75.5539	-48.3176	-49.7703
-52.1194	-64.955	6.34605	-80.3884	-75.68	-44.592	-52.7193
-52.3268	-66.7473	7.98871	-79.9845	-75.8241	-43.6773	-53.6206
-52.5439	-66.0332	8.69112	-79.5952	-75.9882	-46.4606	-53.6698
-52.7978	-63.212	9.05847	-79.227	-76.1733	-49.0333	-53.8052
-53.0957	-61.8928	9.66017	-78.885	-76.3789	-49.2413	-53.8388
-53.4274	-63.9134	10.5147	-78.5729	-76.6029	-48.6495	-52.9729
-53.771	-70.6395	12.3539	-78.2934	-76.8415	-48.7143	-51.7538
-54.095	-76.8788	15.8627	-78.0479	-77.0889	-49.1591	-51.8009
-54.3612	-73.0109	18.9293	-77.8369	-77.338	-49.2568	-53.2021
-54.5255	-65.4304	18.5035	-77.6604	-77.5798	-48.6584	-54.9846
-54.5423	-63.6988	15.0656	-77.5176	-77.8048	-47.9344	-56.429
-54.3713	-65.6326	11.5982	-77.4079	-78.0029	-48.6559	-56.9532
-53.9903	-66.343	9.64679	-77.3305	-78.1642	-50.9351	-56.173
-53.4081	-63.9535	8.65134	-77.2849	-78.2801	-52.5934	-53.9888
-52.6763	-60.414	7.54345	-77.2711	-78.3437	-52.4005	-51.3337
-51.8894	-60.1062	6.07723	-77.2894	-78.3505	-51.2397	-50.1506
-51.1719	-63.0006	4.91863	-77.3404	-78.2991	-50.0287	-51.4617
-50.651	-63.8082	4.24915	-77.4251	-78.191	-49.0084	-54.2328
-50.4236	-61.6351	3.25948	-77.5449	-78.0311	-47.9619	-56.202
-50.5303	-61.4712	2.19186	-77.7006	-77.8274	-46.4529	-56.0648
-50.9478	-64.6708	3.31965	-77.893	-77.5903	-44.7573	-54.6827
-51.6013	-67.5196	8.27851	-78.1221	-77.3318	-43.7191	-53.4763
-52.3913	-66.6444	15.1807	-78.3869	-77.0651	-44.0357	-51.6057
-53.2232	-63.0992	19.4483	-78.685	-76.8032	-45.313	-48.8842
-54.0272	-60.9081	18.5366	-79.0127	-76.5583	-46.2391	-48.7182
-54.766	-62.1981	14.8925	-79.3645	-76.3409	-46.4538	-52.0743
-55.4303	-65.7168	12.1393	-79.7333	-76.1591	-46.8233	-55.3437
-56.0282	-68.1097	10.63	-80.1101	-76.0183	-47.9247	-55.8123
-56.5742	-67.6482	9.03878	-80.4849	-75.9209	-48.9123	-54.6313
-57.0807	-65.0556	7.43509	-80.8465	-75.8665	-48.8539	-55.0338
-57.5523	-63.5058	6.63379	-81.1829	-75.852	-48.1423	-57.5058
-57.9823	-63.903	6.51982	-81.4824	-75.8723	-47.6731	-59.2358
-58.3495	-62.8781	6.503	-81.7339	-75.9204	-47.8806	-58.597
-58.6167	-59.6149	6.24935	-81.9276	-75.9887	-48.3905	-56.7132
-58.7305	-57.1647	5.53253	-82.0553	-76.0688	-48.5432	-54.5691
-58.6263	-57.9146	4.59857	-82.1117	-76.1531	-48.7557	-51.2429
-58.2407	-61.0723	3.93057	-82.0941	-76.2342	-49.8339	-48.1723
-57.5291	-63.3463	3.30008	-82.0029	-76.3063	-51.0855	-49.4729
-56.4866	-63.5634	2.85268	-81.8417	-76.3648	-50.9113	-54.1902
-55.1634	-62.8814	3.74267	-81.6172	-76.4066	-49.0466	-57.1128
-53.6667	-59.6126	6.07789	-81.3386	-76.43	-47.6566	-56.2111
-52.1436	-53.944	8.67449	-81.0174	-76.4348	-48.2959	-53.8324
-50.7481	-53.2788	10.8981	-80.6666	-76.4216	-49.1826	-52.4324
-49.6045	-57.6276	12.6016	-80.3	-76.3917	-48.3623	-51.4876
-48.7823	-60.2719	12.7757	-79.9314	-76.3466	-47.0088	-50.7655
-48.2941	-61.007	9.59142	-79.5739	-76.2877	-47.2434	-50.6429
-48.1126	-61.3408	3.0644	-79.2393	-76.2158	-48.6118	-49.8008
-48.1962	-61.9108	-2.68688	-78.9375	-76.1309	-49.5838	-48.8637
-48.5065	-62.3162	-3.20982	-78.6761	-76.0322	-50.0822	-49.6036
-49.0095	-62.0306	0.388985	-78.4603	-75.9176	-50.6168	-51.0944
-49.6665	-62.5837	3.8812	-78.2927	-75.7842	-51.3326	-51.9202
-50.4245	-64.4288	5.58826	-78.1737	-75.6284	-52.1046	-51.5021
-51.2156	-65.1445	5.8975	-78.1013	-75.4462	-52.6459	-50.0664
-51.9689	-63.3263	5.44886	-78.0719	-75.2336	-52.6222	-49.3035
-52.6267	-60.4107	5.29497	-78.0806	-74.9873	-51.9355	-50.4534
-53.1577	-59.3226	6.032	-78.1215	-74.705	-51.015	-52.9519
-53.5602	-61.6154	6.77204	-78.1882	-74.3858	-49.9987	-55.7304
-53.8553	-63.8856	6.37987	-78.2743	-74.0309	-47.8047	-58.019
-54.0764	-62.9708	4.84352	-78.3737	-73.6435	-44.1848	-58.9215
-54.2583	-61.8038	2.74352	-78.4809	-73.229	-42.3019	-57.6293
-54.4317	-63.2844	0.728754	-78.5909	-72.7951	-44.1992	-55.2324
-54.6224	-65.4721	-0.282721	-78.6998	-72.3512	-46.7436	-54.6753
-54.8512	-65.2629	0.343583	-78.8045	-71.9082	-47.1906	-56.3292
-55.1317	-63.7407	1.9066	-78.9027	-71.4778	-46.6337	-56.4016
-55.4645	-64.0033	3.24577	-78.9927	-71.0721	-46.5968	-52.0548
-55.8306	-65.7793	4.47368	-79.0736	-70.7022	-47.2162	-46.7606
-56.1885	-66.6271	6.52596	-79.1449	-70.3784	-48.2047	-46.2927
-56.4793	-64.7583	9.52338	-79.2064	-70.1089	-49.4001	-49.8773
-56.6407	-62.5756	11.8979	-79.258	-69.8997	-50.6461	-52.6483
-56.626	-62.6927	11.7684	-79.2998	-69.7541	-51.6032	-53.1145
-56.4211	-63.8389	9.63265	-79.3316	-69.6728	-52.0703	-53.093
-56.0531	-64.3288	7.71126	-79.353	-69.654	-52.1503	-53.7042
-55.5868	-61.8397	6.78896	-79.3635	-69.6933	-51.9551	-54.4151
-55.1091	-57.5278	5.95789	-79.3624	-69.7848	-51.6322	-54.9864
-54.7057	-57.3539	4.78759	-79.3486	-69.921	-51.5066	-55.6792
-54.4395	-61.7614	4.24639	-79.3209	-70.094	-51.7101	-56.4196
-54.3376	-65.4052	5.22452	-79.2778	-70.2954	-51.9818	-57.0622
-54.3903	-66.0988	6.68915	-79.218	-70.5178	-51.884	-57.6138
-54.5622	-65.639	6.60786	-79.1403	-70.7544	-50.7703	-58.0522
-54.8074	-65.8408	4.50363	-79.0436	-71.0001	-48.2368	-58.4897
-55.0814	-65.748	1.07341	-78.9271	-71.2515	-45.9813	-59.0266
-55.3461	-63.3087	-4.19321	-78.7907	-71.5069	-46.5084	-58.947
-55.5667	-60.0265	-11.2123	-78.6349	-71.7669	-48.9984	-57.6715
-55.708	-57.8333	-15.3863	-78.4605	-72.0337	-50.4128	-56.2692
-55.733	-55.8067	-12.2098	-78.2693	-72.3115	-49.7093	-55.8049
-55.6106	-55.9468	-4.47828	-78.0639	-72.6057	-48.2875	-55.8034
-55.3287	-59.7069	2.09113	-77.8472	-72.9227	-47.6683	-55.4022
-54.9082	-62.8344	5.30225	-77.6229	-73.2694	-48.2699	-54.265
-54.4085	-62.8161	5.77259	-77.395	-73.6522	-49.3848	-53.1329
-53.9195	-62.1698	5.62681	-77.1677	-74.0768	-49.9321	-53.6035
-53.5379	-63.2343	7.90396	-76.9455	-74.5468	-49.782	-55.8493
-53.3373	-65.3132	13.7454	-76.7326	-75.0635	-49.6689	-57.9499
-53.3429	-66.2182	19.4293	-76.5326	-75.6244	-49.9709	-58.2093
-53.5224	-64.6972	19.5804	-76.3489	-76.2234	-50.2382	-56.3198
-53.7981	-62.7257	14.6646	-76.1841	-76.8499	-49.8363	-53.2501
-54.0752	-63.516	10.4221	-76.0401	-77.4886	-48.9403	-51.434
-54.2737	-65.8898	9.85456	-75.9178	-78.1202	-48.5004	-52.9659
-54.3534	-66.2755	10.1342	-75.8173	-78.7218	-48.783	-57.0097
-54.3215	-64.5803	7.37514	-75.7381	-79.2678	-48.7301	-60.4898
-54.2231	-64.0022	2.4593	-75.6787	-79.7314	-47.3025	-61.688
-54.1199	-65.6289	0.184945	-75.6374	-80.0866	-45.1234	-61.4698
-54.0664	-67.0436	2.65635	-75.6119	-80.3096	-44.3597	-60.5037
-54.0934	-66.4114	7.06676	-75.5995	-80.381	-45.8596	-58.1551
-54.2022	-64.5685	10.3883	-75.5978	-80.2875	-47.7036	-55.6591
-54.371	-63.9293	12.0112	-75.6041	-80.0232	-48.4377	-55.7647
[truncated: 73,002 more rows]

## Sheet: Source data for Fig. 5d
		Ipeak (nA)								DIamp (%)
WT	S328A/T329A	S396A/S397A	E374A/E378A	N443A	E374R			WT	S328A/T329A	S396A/S397A	E374A/E378A	N443A	E374R
224	504	591	146	ND	ND			-80.3571	-32.5397	-69.3739	-21.9178	ND	ND
186	1052	975	480					-88.7097	-49.1445	-74.6667	-21.4583
144	1021	957	240					-41.6667	-46.7189	-70.6374	-15.4167
213	639	1084	621					-61.0329	-55.2426	-68.6347	-17.6471
239	847	972	678					-72.3849	-46.6352	-66.726	-28.5024
214			649					-64.9533			-28.6136
151			214					-113.907			-32.9738
188								-42.5532			-2.80374
265								-32.8302			-5.26316
71								-71.831			-9.56522
272								-55.1471			-3.52941
188								-30.6667			-6.61157
189
115
68
240
231
320
75

## Sheet: Source data for Fig. 5f
WT black 50 mM Mg2+			WT grey 25 mM Mg2+			E374R cyan			S328A/T329A pink			S396A/S397A green			E374A/E378A purple
Molar ratio	∆H (kJ/mol)	∆H_er	Molar ratio	∆H (kJ/mol)	∆H_er	Molar ratio	∆H (kJ/mol)	∆H_er	Molar ratio	∆H (kJ/mol)	∆H_er	Molar ratio	∆H (kJ/mol)	∆H_er	Molar ratio	∆H (kJ/mol)	∆H_er
22.4057	3.9854	8.3334	11.2029	56.5936	44.9514	23.3019	-48.2849	21.3516	22.935	162.428	46.3834	23.3019	75.7428	27.9171	23.3019	55.5396	37.0465
41.2777	-86.1523	8.1846	20.6388	8.7615	23.0227	42.9288	-28.9482	15.5402	42.2528	105.165	26.0746	42.9288	-4.492	25.0107	42.9288	87.8864	8.0666
60.3347	-175.132	8.3827	30.1673	-51.2785	28.6704	62.7481	-45.9968	17.6019	61.7599	27.8164	30.2716	62.7481	-67.0204	8.085	62.7481	118.663	25.1004
79.5795	-463.561	8.4439	39.7897	-88.6042	29.4516	82.7626	-46.2884	18.0875	81.4593	39.8952	13.666	82.7626	-154.05	5.6757	82.7626	81.805	19.7752
99.0148	-616.087	6.9299	49.5074	-127.762	30.3362	102.975	-44.2024	16.2127	101.354	10.7165	10.885	102.975	-342.903	15.1151	102.975	66.5668	15.1306
118.644	-428.926	8.2765	59.3217	-208.984	30.9099	123.389	-39.3517	15.4396	121.446	-7.7244	9.308	123.389	-489.805	7.3052	123.389	53.9269	14.8433
138.469	-250.357	8.6166	69.2343	-341.676	34.6434	144.007	-36.1113	14.6665	141.739	-36.8518	13.6446	144.007	-409.991	3.6795	144.007	57.7827	14.0809
158.493	-152.862	7.0383	79.2464	-501.864	27.3233	164.833	-28.2224	13.8935	162.237	-81.8715	19.8953	164.833	-272.661	10.2672	164.833	32.1232	10.8809
178.719	-103.904	7.6416	89.3597	-611.617	20.7546	185.868	-31.2091	13.1204	182.941	-158.339	24.7637	185.868	-165.253	10.2056	185.868	35.5362	6.7538
199.151	-79.4548	8.2415	99.5756	-608.954	24.5526	207.117	-28.3575	12.3474	203.856	-210.172	17.3519	207.117	-102.283	7.0866	207.117	30.8637	7.9367
219.792	-66.8942	8.4682	109.896	-522.649	26.7875	228.583	-29.5919	11.5743	224.984	-236.184	6.1072	228.583	-72.3891	5.3475	228.583	31.6337	8.5136
240.644	-55.8536	7.8605	120.322	-417.981	30.9632	250.269	-24.9265	10.8012	246.328	-204.752	15.7025	250.269	-53.7518	5.4047	250.269	20.71	7.6694
261.711	-45.0129	7.9739	130.855	-331.59	28.004	272.179	-25.1008	10.0282	267.893	-161.941	18.2369	272.179	-39.5875	4.0652	272.179	18.1576	7.0574
282.996	-41.1309	10.4685	141.498	-265.329	18.8923	294.316	-23.3172	9.25511	289.681	-119.661	17.8194	294.316	-34.0688	5.4621	294.316	25.108	8.7164
304.503	-37.744	12.3435	152.252	-224.12	21.4115	316.683	-19.0516	8.48205	311.696	-93.7275	13.8467	316.683	-52.9	19.9015	316.683	11.414	10.6727
326.236	-34.4843	12.642	163.118	-180.636	23.6541	339.285	-22.5123	7.70899	333.942	-69.4537	11.5285	339.285	-16.2436	15.0254	339.285	9.5577	11.457
348.197	-31.8467	10.6104				362.125	-21.1746	6.93593	356.422	-46.515	11.8218	362.125	-14.5544	5.3987	362.125	12.4832	9.9506
370.39	-28.2045	8.6499				385.206	-19.4269	6.16287	379.14	-36.6563	8.4631	385.206	-13.2489	7.2325	385.206	13.0268	13.0572
						408.533	-18.2095	5.38981	402.099	-27.8339	6.5762
